# Supplementary material for: Domestication Reduces Floral Volatile Richness in Squash (Cucurbitaceae: Cucurbita) But Conserves Key Compounds Critical for Pollinator Attraction
Source: J Chem Ecol. 2025 Dec 3;51(6):116. doi: 10.1007/s10886-025-01664-5 (PMC12675732; doi:10.1007/s10886-025-01664-5)
Supplement: Supplementary file 1 — Supplementary file1 (XLSX 8 KB) [file 10886_2025_1664_MOESM1_ESM.xlsx]

## Sheet: Sheet1
Supplementary Table 1: Rentention indices of floral volatile compounds
Species	Compound	Mean emission (ng)	Retention index
C.andreana	Myrcene	127.828	989.34
C.andreana	1-ethyl-2-Hexanol	120.726	1022.78
C.andreana	Limonene	64.0784	1029.82
C.andreana	Ocimene	78.1082	1035.09
C.andreana	Linalool	752.746	1093.33
C.andreana	1,4-Dimethoxybenzene	264.83	1146.18
C.andreana	methyl salicylate	0.660093	1202.9
C.andreana	Decanal	11.3804	1207.03
C.andreana	Ethyl acetophenone	4.54883	1261.6
C.andreana	Bicyclopentyl-2-one	35.7428	1269.69
C.andreana	Tridecane	8.87588	1308.71
C.andreana	alpha Funebrene	36.1568	1416.24
C.andreana	alpha Cedrene	120.118	1427.65
C.andreana	Germacrene D	2.57104	1440.57
C.andreana	(E) beta-Farnesene	2615.74	1456.58
C.andreana	gamma Muurolene	1.83175	1460.38
C.andreana	Amorpha diene	177.784	1467.19
C.andreana	gamma Curcumene	620.524	1483.2
C.andreana	Italicene	56.9801	1483.2
C.andreana	trans-a-Bergamotene	808.197	1489.3
C.andreana	(E)-a-Farnesene	2975.55	1490.81
C.andreana	alpha Zingiberene	155.603	1495.4
C.andreana	Butylated hydroxytoluene	161.35	1504.76
C.andreana	beta Bisabolene	707.207	1513.61
C.andreana	beta Himachalene	14.655	1520.78
C.andreana	gamma (E) Bisabolene	476.245	1534.39
C.andreana	cis alpha Bisabolene	68.7601	1541.65
C.andreana	a Muurolene	16.0145	1543.24
C.andreana	(E) Nerolidol	10248.7	1557.68
C.andreana	alpha Gurjunene	27.1854	1643.37
C.andreana	Farnesal	112.084	1734.02
C.foetidissima	Benzaldehyde	23.6264	937.29
C.foetidissima	Myrcene	287.338	989.34
C.foetidissima	Limonene	115.784	1029.82
C.foetidissima	Ocimene	104.487	1035.09
C.foetidissima	Linalool	583.41	1093.33
C.foetidissima	(E) 4,8-Dimethylnonatriene	22.1947	1113.59
C.foetidissima	methyl salicylate	0.150477	1202.9
C.foetidissima	Indole	7.45906	1264.35
C.foetidissima	Bicyclopentyl-2-one	12.2372	1269.69
C.foetidissima	Tridecane	69.722	1308.71
C.foetidissima	(E) beta Ionone	1292.93	1336.56
C.foetidissima	alpha Copaene	436.949	1388.09
C.foetidissima	b Elemene	83.7234	1399.55
C.foetidissima	alpha Funebrene	715.395	1416.24
C.foetidissima	alpha Cedrene	128.968	1427.65
C.foetidissima	(E) Caryophyllene	10297.2	1434.47
C.foetidissima	Germacrene D	341.247	1440.57
C.foetidissima	dihydro beta Ionone	372.394	1450.2
C.foetidissima	(E) beta Farnesene	12240.8	1456.58
C.foetidissima	gamma Cadinene	518.032	1459.59
C.foetidissima	gamma Muurolene	790.996	1460.38
C.foetidissima	alpha Humulene	3749.83	1465.69
C.foetidissima	Amorpha diene	321.71	1467.19
C.foetidissima	gamma Curcumene	2679.55	1483.2
C.foetidissima	Italicene	68.5259	1483.2
C.foetidissima	trans a Bergamotene	2425.48	1489.3
C.foetidissima	beta Cubebene	214.06	1490.02
C.foetidissima	(E) a-Farnesene	8465.68	1490.81
C.foetidissima	alpha Zingiberene	570.228	1495.4
C.foetidissima	beta Bisabolene	3646.07	1513.61
C.foetidissima	beta Himachalene	1045.44	1520.78
C.foetidissima	delta Amorphene	546.96	1527.21
C.foetidissima	gamma (E) Bisabolene	1375.99	1534.39
C.foetidissima	cis alpha Bisabolene	1930.74	1541.65
C.foetidissima	a Muurolene	144.591	1543.24
C.foetidissima	(E) Nerolidol	10842.2	1557.68
C.foetidissima	alpha Gurjunene	333.728	1643.37
C.maxima	methoxymethyl benzene	128.673	977.69
C.maxima	1-ethyl-2-Hexanol	940.213	1022.78
C.maxima	(E) 4,8-Dimethylnonatriene	92.6312	1113.59
C.maxima	1,4-Dimethoxybenzene	23244.3	1146.18
C.maxima	Indole	118.926	1264.35
C.maxima	Tridecane	2.70275	1308.71
C.maxima	1,2,4-Trimethoxybenzene	1156.83	1340.21
C.maxima	(E) beta Farnesene	87.0672	1456.58
C.maxima	Tetradecane	29.7065	1490.04
C.maxima	5-Cedranone	949.664	1504.76
C.maxima	(E) Nerolidol	638.656	1557.68
C.ovifera	1-ethyl-2-Hexanol	51.0442	1022.78
C.ovifera	Linalool	21.7564	1093.33
C.ovifera	1,4-Dimethoxybenzene	2128.38	1146.18
C.ovifera	dihydro beta Ionone	0.216313	1450.2
C.texana	1-ethyl-2-Hexanol	228.216	1022.78
C.texana	1,4-Dimethoxybenzene	2976.74	1146.18
C.texana	methyl salicylate	0.0244963	1202.9
