# Supplementary material for: Domestication Reduces Floral Volatile Richness in Squash (Cucurbitaceae: Cucurbita) But Conserves Key Compounds Critical for Pollinator Attraction
Source: J Chem Ecol. 2025 Dec 3;51(6):116. doi: 10.1007/s10886-025-01664-5 (PMC12675732; doi:10.1007/s10886-025-01664-5)
Supplement: Supplementary file 2 — Supplementary file2 (XLSX 54 KB) [file 10886_2025_1664_MOESM2_ESM.xlsx]

## Sheet: Sheet1
Supplementary Table 2: Floral volatile extractions for GC-EAG
Date	Species/treatment	Plant	Flower	Time sampled	Start time	Extract label	Notes
20210709	C. ovifera	3	1	15	07:51:00	C.ovi 3-1 20210709	used for testing; added fertilizer
20210709	C. texana	3	1	15	07:51:00	C.tex 3-1 20210709	used for testing; added fertilizer
20210709	bag control	N/A	N/A	15	07:51:00	BC 20210709	used for testing
20210710	bag control	N/A	N/A	15	07:14:00	BC 20210710	used for testing
20210710	C. texana	3	2	15	07:14:00	C.tex 3-2 20210710	used for testing
20210710	C. maxima	2	1	15	07:14:00	C.max 2-1 20210710	used for testing
20210710	bag control	N/A	N/A	15	07:39:00	BC2 20210710	used for testing
20210710	C. texana	2	1	15	07:39:00	C.tex 2-1 20210710	used for testing
20210710	C. ovifera	2	1	15	07:39:00	C.ovi 3-1 20210709	used for testing
20210712	C. texana	3	3	15	07:15:00	C.tex 3-3 20210712	used for testing
20210712	C. maxima	2	2	15	07:15:00	C.max 2-1 20210712	used for testing
20210712	bag control	N/A	N/A	15	07:32:00	BC 20210712	used for testing
20210712	C. ovifera	2	2	15	07:32:00	C.ovi 3-1 20210709	used for testing
20210715	C. foetidissima	1	1	15	06:48:00	C.foet 1-1 20210715	used for testing; wet flowers
20210715	C. foetidissima	2	1	15	06:48:00	C.foet 2-1 20210715	used for testing; wet flowers
20210715	Bag control	N/A	N/A	15	06:48:00	BC 20210715	used for testing
20210715	C. foetidissima	1	2	15	07:20:00	C.foet 1-2 20210715	used for testing; wet flowers
20210715	C. foetidissima	2	2	15	07:20:00	C.foet 2-2 20210715	used for testing; wet flowers
20210715	Bag control	N/A	N/A	15	07:20:00	BC2 20210715	used for testing
20210716	C. foetidissima	2	3	15	07:32:00	C.foet 2-3 20210716	used for testing
20210716	C. foetidissima	2	4	15	07:32:00	C.foet 2-4 20210716	used for testing
20210716	Bag control	N/A	N/A	15	07:32:00	BC 20210716	used for testing
20210716	C. foetidissima	2	5	15	08:02:00	C.foet 2-5 20210716	used for testing; wet flowers
20210716	C. foetidissima	2	6	15	08:02:00	C.foet 2-6 20210716	used for testing; wet flowers
20210716	C. foetidissima	2	7	15	08:02:00	C.foet 2-7 20210716	used for testing; wet flowers
20210721	C. ovifera	1	1	30	06:36:00	C.ovi 1-1 20210721
20210721	C. maxima	1	1	30	06:36:00	C.max 1-1 20210721
20210721	Bag control	N/A	N/A	30	06:36:00	BC 20210721
20210721	C. texana	1	1	30	07:15:00	C.tex 1-1 20210721
20210721	C. andreana	1	1	30	07:15:00	C.and 1-1 20210721
20210721	C. andreana	2	1	30	07:15:00	C.and 2-1 20210721
20210722	C. maxima	2	1	30	08:17:00	C.max 2-1 20210722
20210722	C. maxima	3	1	30	08:17:00	C.max 3-1 20210722
20210722	C. andreana	1	2	60	08:17:00	C.and 1-2 (1hr) 20210722
20210722	C. ovifera	1	1	60	08:58:00	C.ovi 1-1 (1hr) 20210722
20210722	C. texana	3	1	30	08:58:00	C.tex 3-1 20210722
20210722	Bag control	N/A	N/A	30	08:58:00	BC 20210722
20210723	C. andreana	2	2	30	07:31:00	C.and 2-2 20210723
20210723	C. texana	1	1	30	07:31:00	C.tex 1-120210723
20210723	Bag control			30	07:31:00	BC 20210723
20210723	C. maxima	1	2	30	08:16:00	C.max 1-2 20210723
20210723	C. maxima	2	2	30	08:16:00	C.max 2-2 20210723
20210723	C. maxima	3	2	30	08:16:00	C.max 3-2 20210723
20210723	C. texana	1	2	30	08:54:00	C.tex 1-2 20210723
20210723	C. texana	2	1	30	08:54:00	C.tex 2-1 20210723
20210723	C. texana	3	2	30	08:54:00	C.tex 3-2 20210723
20210726	C. ovifera	1	2	60	06:12:00	C.ovi 1-2 20210726
20210726	C. texana	2	2	60	06:12:00	C.tex 2-2 20210726
20210726	Bag control	N/A	N/A	60	06:12:00	BC 20210726
20210727	C. ovifera	2	1	60	06:15:00	C.ovi 2-1 20210727
20210727	C. ovifera	3	2	60	06:15:00	C.ovi 3-2 20210727
20210727	C. ovifera	2	2	60	06:15:00	C.ovi 2-2 20210727
20210727	Bag control	N/A	N/A	60	07:20:00	BC 20210727
20210730	C. ovifera	3	2	60	06:45:00	C.ovi 3-2 20210730	bags not baked
20210730	C. andreana	3	1	60	06:45:00	C.and 3-1 20210730	bags not baked
20210730	C. andreana	3	2	60	06:45:00	C.and 3-2 20210730	bags not baked
20210730	Bag control			60	07:45:00	BC 20210730	bags not baked
20220707	C. foetidissima	5	1	30	08:10:00	C.foet 5-1 20220707
20220707	C. foetidissima	5	2	30	08:10:00	C.foet 5-2 20220707
20220707	C. foetidissima	4	1	30	08:10:00	C.foet 4-1 20220707
20220707	Bag control	N/A	N/A	30	08:45:00	BC 20220707
20220707	C. foetidissima	2	1	30	09:30:00	C.foet 2-1 20220707
20220707	C. foetidissima	2	2	30	09:30:00	C.foet 2-2 20220707
20220707	C. foetidissima	5	3	30	09:30:00	C.foet 5-3 20220707
20220707	Air control	N/A	N/A	30	10:04:00	AC 20220707
20220708	C. foetidissima	5	4	30	07:30:00	C.foet 5-4 20220708	wet flowers
20220708	C. foetidissima	2	3	30	07:30:00	C.foet 2-3 20220708	wet flowers
20220708	C. foetidissima	2	4	30	07:30:00	C.foet 2-4 20220708	wet flowers
20220708	Bag control	N/A	N/A	30	08:10:00	BC 20220708	wet flowers
20220708	C. foetidissima	2	5	30	09:23:00	C.foet 2-5 20220708	wet flowers
20220708	C. foetidissima	2	6	30	09:23:00	C.foet 2-6 20220708	wet flowers
20220708	C. foetidissima	2	7	30	09:23:00	C.foet 2-7 20220708	wet flowers
20220708	C. foetidissima	2	8	30	09:58:00	C.foet 2-8 20220708	wet flowers
20220721	C. maxima	1	1	30	07:12:00	C.max 1-1 20220721
20220721	C. maxima	2	1	30	07:12:00	C.max 2-1 20220721
20220721	C. texana	2	1	30	07:12:00	C. tex 2-1 20220721
20220721	Bag control	N/A	N/A	30	07:47:00	BC 20220721
20220724	C. maxima	1	2	30	06:58:00	C.max 1-2 20220724
20220724	C. texana	1	1	30	06:58:00	C.tex 1-1 20220724
20220724	Bag control	N/A	N/A	30	06:58:00	BC 20220724
20220724	C. texana	2	2	30	07:36:00	C.tex 2-2 20220724	lost 1/2 sample while eluting
20220727	C. texana	1	3	30	08:30:00	C.tex 1-3 20220727
20220727	C. texana	2	2	30	08:30:00	C.tex 2-2 20220727
20220727	C. maxima	2	1	30	08:30:00	C.max 2-1 20220727
20220730	C. maxima	2	2	30	10:21:00	C.max 2-2 20220730
20220730	C. maxima	2	3	30	10:21:00	C.max 2-3 20220730
20220730	C. texana	2	3	30	10:21:00	C.tex 2-3 20220730
20220730	Bag control	N/A	N/A	30	10:56:00	BC 20220730
20220816	C. texana	2	1	60	08:25:00	C.tex 2-1 (1hr) 20220816
20220816	C. texana	2	2	60	08:25:00	C.tex 2-2 (1hr) 20220816
20220816	Bag control	N/A	N/A	60	08:25:00	BC 20220816
20220819	C. ovifera	1	1	60	10:00:00	C.ovi 1-1 20220819
20220819	Bag control	N/A	N/A	60	10:00:00	BC 20220819
20220904	C. andreana	1	1	60	12:00:00	C.and 1-1 20220904
20220904	C. andreana	1	2	60	12:00:00	C.and 1-2 20220904
20220904	C. andreana	1	3	60	12:00:00	C.and 1-3 20220904
20230601	C. maxima	1	1	30	08:02:00	C.max 1-1 20230601
20230601	C. maxima	1	2	30	08:02:00	C.max 1-2 20230601
20230601	Bag control	N/A	N/A	30	08:02:00	BC 20230601
20230603	C. maxima	2	2	30	07:37:00	C.max 2-2 20230603
20230603	C. maxima	3	1	30	07:37:00	C.max 3-1 20230603	broke flower
20230603	C. maxima	4	1	30	07:37:00	C.max 4-1 20230603
20230603	C. maxima	4	2	30	09:14:00	C.max 4-2 20230603	broke flower
20230603	Bag control	N/A	N/A	30	09:14:00	BC 20230603
20230608	C. maxima	1	2	30	08:12:00	C.max 1-2 20230608	aphid infestation
20230608	C. maxima	3	2	30	08:12:00	C.max 3-2 20230608	aphid infestation
20230608	Bag control	N/A	N/A	30	08:12:00	BC 20230608
20230622	C. ovifera	1	1	60	08:47:00	C.ovi 1-1 20230622
20230622	C. ovifera	2	1	60	08:47:00	C.ovi 2-1 20230622
20230622	Bag control	N/A	N/A	60	08:47:00	BC 20230622
20230810	C. andreana	2	1	60	10:13:00	C.and 2-1 20230810
20230810	C. andreana	3	1	60	10:13:00	C.and 3-1 20230810
20230810	C. andreana	3	2	60	10:13:00	C.and 3-2 20230810
20240824	C. texana	1	1	60	10:38:00	C.tex 1-1 20230824
20240824	C. texana	1	2	60	10:38:00	C.tex 1-2 20230824
20240830	C. maxima	1	1	60	09:13:00	C.max 1-1 20240830
20240830	Bag control	N/A	N/A	60	09:13:00	BC 20240830
20240902	C. maxima	1	2	60	10:21:00	C.max 1-2 20240902
20240902	C. ovifera	1	1	60	10:21:00	C.ovi 1-1 20240902
20240902	Bag control	N/A	N/A	60	10:21:00	BC 20240902
20240825	Bag control	N/A	N/A	60	08:00:00	BC 20240825
20240825	C. foetidissima	1	1	60	08:00:00	C.foet 1-1 20240825
20240825	C. foetidissima	2	1	60	08:00:00	C.foet 2-1 20240825
20240825	C. foetidissima	3	1	60	09:20:00	C.foet 3-1 20240825
20240825	C. foetidissima	2	2	60	09:20:00	C.foet 2-2 20240825
20240901	C. ovifera	1	2	60	11:40:00	C.ovi 1-2 20240901
20240901	C. andreana	1	1	60	11:40:00	C.and 1-1 20240901
20240903	C. ovifera	1	3	60	10:50:00	C.ovi 1-3 20240903
20240903	C. andreana	1	2	60	10:50:00	C.and 1-2 20240903
20240903	Bag control	N/A	N/A	60	10:50:00	BC 20240903
