# Supplementary material for: Domestication Reduces Floral Volatile Richness in Squash (Cucurbitaceae: Cucurbita) But Conserves Key Compounds Critical for Pollinator Attraction
Source: J Chem Ecol. 2025 Dec 3;51(6):116. doi: 10.1007/s10886-025-01664-5 (PMC12675732; doi:10.1007/s10886-025-01664-5)
Supplement: Supplementary file 3 — Supplementary file3 (XLSX 34 KB) [file 10886_2025_1664_MOESM3_ESM.xlsx]

## Sheet: Sheet1
Supplementary Table 3: Compounds identified in floral volatile extractions for GC-EAG
Extract	Hit Name	Quality	RT (min)	Area (Ab*s)	Library
20210630_Cmax_1	Cyclopentanone	91	5.132	133462557	NIST17.L
20210630_Cmax_1	2-Cyclopenten-1-one	90	5.88	2996540	NIST17.L
20210630_Cmax_1	Cyclopentanone, 2-methyl-	95	6.006	2940409	NIST17.L
20210630_Cmax_1	7-Oxabicyclo[4.1.0]heptane	32	6.305	1776955	NIST17.L
20210630_Cmax_1	2-Cyclohexen-1-ol	91	6.812	5073255	NIST17.L
20210630_Cmax_1	2,4-Hexadienenitrile	74	7.439	1599370	NIST17.L
20210630_Cmax_1	2-Cyclohexen-1-one	91	7.637	8707945	NIST17.L
20210630_Cmax_1	Cyclopentanone, 2-ethyl-	95	7.738	8988912	NIST17.L
20210630_Cmax_1	.beta.-Myrcene	91	8.617	972883	NIST17.L
20210630_Cmax_1	Cyclotetrasiloxane, octamethyl-	87	8.679	1443550	NIST17.L
20210630_Cmax_1	Bicyclo[3.2.1]octane	70	9.288	3341038	NIST17.L
20210630_Cmax_1	11.32 Linalool	90	10.412	18814071	ADAMS09.L
20210630_Cmax_1	(E)-4,8-Dimethylnona-1,3,7-triene	90	10.673	16882393	NIST17.L
20210630_Cmax_1	1,4-Dimethoxybenzene	91	11.44	52250393	CHEMECOL.L
20210630_Cmax_1	Caprolactam	81	12.806	4661517	NIST17.L
20210630_Cmax_1	[1,1'-Bicyclopentyl]-2-one	94	13.317	30531140	NIST17.L
20210630_Cmax_1	Phthalic anhydride	86	13.747	2362866	NIST17.L
20210630_Cmax_1	Cyclopentanecarboxylic acid, 2-methylene-, methyl ester	35	13.906	2127636	NIST17.L
20210630_Cmax_1	1,5,5-Trimethyl-6-methylene-cyclohexene	94	14.032	2989911	NIST17.L
20210630_Cmax_1	Cyclopropane, 1-ethenyl-2-hexenyl-, [1.alpha.,2.beta.(E)]-(.+/-.)-	60	14.109	4311517	NIST17.L
20210630_Cmax_1	23.49 Copaene<alpha->	98	14.587	2288204	ADAMS09.L
20210630_Cmax_1	28.15 Germacrene D	96	14.755	7603171	ADAMS09.L
20210630_Cmax_1	2,4,7,9-Tetramethyl-5-decyn-4,7-diol	38	14.939	1360652	NIST17.L
20210630_Cmax_1	25.00 Gurjunene<alpha->	99	15.059	4281710	ADAMS09.L
20210630_Cmax_1	25.36 Caryophyllene(E-)	91	15.204	12327992	ADAMS09.L
20210630_Cmax_1	25.90 Copaene<beta->	96	15.31	7097962	ADAMS09.L
20210630_Cmax_1	26.33 Farnesene<(Z)-beta->	93	15.494	11657057	ADAMS09.L
20210630_Cmax_1	27.91 Muurolene<gamma->	95	15.634	2617889	ADAMS09.L
20210630_Cmax_1	25.90 Copaene<beta->	94	15.745	9907875	ADAMS09.L
20210630_Cmax_1	23.49 Copaene<alpha->	95	15.88	2559992	ADAMS09.L
20210630_Cmax_1	28.15 Germacrene D	97	15.981	131138975	ADAMS09.L
20210630_Cmax_1	28.83 Bicyclogermacrene	99	16.169	34212274	ADAMS09.L
20210630_Cmax_1	27.91 Muurolene<gamma->	86	16.358	4970199	ADAMS09.L
20210630_Cmax_1	30.11 Calamenene<cis->	97	16.464	12969582	ADAMS09.L
20210630_Cmax_1	Isolongifolene, 4,5,9,10-dehydro-	35	16.638	3295896	NIST17.L
20210630_Cmax_1	30.62 Calacorene<alpha->	97	16.724	4683451	ADAMS09.L
20210630_Cmax_1	1,6,10-Dodecatrien-3-ol, 3,7,11-trimethyl-, (E)-	91	16.821	49757312	NIST17.L
20210630_Cmax_1	31.43 Calacorene<beta->	96	16.971	1912831	ADAMS09.L
20210630_Cmax_1	.alpha.-Corocalene	98	17.637	1208965	NIST17.L
20210630_Cmax_1	35.80 Cadalene	98	18.249	5454604	ADAMS09.L
20210722_Cmax_1_2	2-Cyclohexen-1-ol	87	6.812	6669723	NIST17.L
20210722_Cmax_1_2	2-Cyclohexen-1-one	91	7.637	10427355	NIST17.L
20210722_Cmax_1_2	(E)-4,8-Dimethylnona-1,3,7-triene	90	10.677	12952393	NIST17.L
20210722_Cmax_1_2	Cyclopentasiloxane, decamethyl-	91	11.223	4991389	NIST17.L
20210722_Cmax_1_2	Benzene, 1-ethenyl-4-methoxy-	97	11.29	20472042	NIST17.L
20210722_Cmax_1_2	14.12 Dimethoxy benzene<1,4->	94	11.445	144734154	ADAMS09.L
20210722_Cmax_1_2	19.76 Indole	91	13.404	12709817	ADAMS09.L
20210722_Cmax_1_2	Cyclohexasiloxane, dodecamethyl-	58	13.699	3212074	NIST17.L
20210722_Cmax_1_2	28.51 Guaiene<cis-beta->	90	13.906	4749440	ADAMS09.L
20210722_Cmax_1_2	28.83 Bicyclogermacrene	86	14.032	5850964	ADAMS09.L
20210722_Cmax_1_2	22.33 Cubebene<alpha->	98	14.196	3332384	ADAMS09.L
20210722_Cmax_1_2	(-)-1,2,2.alpha.,3,3,4,6,7,8,8.alpha.-decahydro-2.alpha.,7,8-trimethylacenaphthylene	58	14.418	3003847	NIST17.L
20210722_Cmax_1_2	(1S,4S,4aS)-1-Isopropyl-4,7-dimethyl-1,2,3,4,4a,5-hexahydronaphthalene	40	14.485	5013848	NIST17.L
20210722_Cmax_1_2	23.49 Copaene<alpha->	98	14.582	4636128	ADAMS09.L
20210722_Cmax_1_2	(-)-.beta.-Bourbonene	72	14.625	8828534	NIST17.L
20210722_Cmax_1_2	24.05 Bourbonene<beta->	94	14.731	46542497	ADAMS09.L
20210722_Cmax_1_2	6S-2,3,8,8-Tetramethyltricyclo[5.2.2.0(1,6)]undec-2-ene	70	14.876	3178602	NIST17.L
20210722_Cmax_1_2	25.00 Gurjunene<alpha->	99	15.059	23155692	ADAMS09.L
20210722_Cmax_1_2	Caryophyllene	99	15.204	60721209	NIST17.L
20210722_Cmax_1_2	trans-.alpha.-Bergamotene	96	15.31	45114068	NIST17.L
20210722_Cmax_1_2	27.91 Muurolene<gamma->	91	15.508	28320652	ADAMS09.L
20210722_Cmax_1_2	26.78 Muurola-3,5-diene<trans->	94	15.581	20543220	ADAMS09.L
20210722_Cmax_1_2	28.05 Himachalene<gamma->	91	15.658	11536538	ADAMS09.L
20210722_Cmax_1_2	28.53 Muurola-4(14),5-diene<trans->	94	15.75	36867393	ADAMS09.L
20210722_Cmax_1_2	27.91 Muurolene<gamma->	98	15.88	17435404	ADAMS09.L
20210722_Cmax_1_2	28.15 Germacrene D	97	15.986	304238158	ADAMS09.L
20210722_Cmax_1_2	28.88 Epizonarene	97	16.145	103253956	ADAMS09.L
20210722_Cmax_1_2	29.35 Cadinene<gamma->	98	16.363	34446886	ADAMS09.L
20210722_Cmax_1_2	27.77 Cadina-1(6),4-diene<trans->	93	16.445	57930952	ADAMS09.L
20210722_Cmax_1_2	30.33 Cadinene<alpha->	97	16.638	30683922	ADAMS09.L
20210722_Cmax_1_2	30.62 Calacorene<alpha->	94	16.729	6647478	ADAMS09.L
20210722_Cmax_1_2	31.32 Nerolidol<E->	87	16.826	33553908	ADAMS09.L
20210722_Cmax_1_2	31.96 Spathulenol	99	17.178	6917005	ADAMS09.L
20210722_Cmax_1_2	(1As-(1a.alpha.,4b.beta.,8as)-4a,8,8-trimethyloctahydrocyclopropa(d)naphthalen-2(3H)-one	70	17.386	3715411	NIST17.L
20210722_Cmax_1_2	26.69 Spirolepechinene	93	17.854	4516681	ADAMS09.L
20210722_Cmax_1_2	6-Isopropenyl-4,8a-dimethyl-1,2,3,5,6,7,8,8a-octahydro-naphthalen-2-ol	27	18.394	2353401	NIST17.L
20230929_Cmax_2_1	2-Cyclohexen-1-one	87	6.763	10644492	NIST17.L
20230929_Cmax_2_1	6.43 Benzaldehyde	91	7.615	7233907	ADAMS09.L
20230929_Cmax_2_1	3-Octanone	50	8.441	3792285	NIST17.L
20230929_Cmax_2_1	8.77 Benzyl alcohol	96	10.173	149931224	ADAMS09.L
20230929_Cmax_2_1	11.51 Nonanal<n->	90	12.934	3292737	ADAMS09.L
20230929_Cmax_2_1	11.75 Phenyl ethyl alcohol	91	13.279	11982644	ADAMS09.L
20230929_Cmax_2_1	(E)-4,8-Dimethylnona-1,3,7-triene	94	13.448	5957517	NIST17.L
20230929_Cmax_2_1	Benzene, 1-ethenyl-4-methoxy-	97	14.957	18073459	NIST17.L
20230929_Cmax_2_1	14.12 Dimethoxy benzene<1,4->	94	15.457	104445900	ADAMS09.L
20230929_Cmax_2_1	Benzenemethanol, 4-methoxy-	98	20.546	4310347	NIST17.L
20230929_Cmax_2_1	19.76 Indole	91	20.999	14488539	ADAMS09.L
20230929_Cmax_2_1	20.36 Cinnamyl alcohol<E->	97	21.527	7094505	ADAMS09.L
20230929_Cmax_2_1	25.10 Bergamotene<alpha-cis->	99	27.089	74306979	ADAMS09.L
20230929_Cmax_2_1	27.05 Sesquisabinene	98	27.373	3968829	ADAMS09.L
20230929_Cmax_2_1	26.92 Farnesene<(E)-beta->	92	27.928	5254143	ADAMS09.L
20230929_Cmax_2_1	31.32 Nerolidol<E->	90	31.913	39829990	ADAMS09.L
20210701_Cfoet_2_1	7-Oxabicyclo[4.1.0]heptane	56	6.31	4690427	NIST17.L
20210701_Cfoet_2_1	2-Cyclohexen-1-ol	90	6.812	8590497	NIST17.L
20210701_Cfoet_2_1	2-Cyclohexen-1-one	91	7.637	18051432	NIST17.L
20210701_Cfoet_2_1	6.91Sabinene	94	8.361	6005976	ADAMS09.L
20210701_Cfoet_2_1	7.04 Pinene<beta->	95	8.433	23291045	ADAMS09.L
20210701_Cfoet_2_1	8.96 Ocimene<(Z)-beta->	96	9.398	17655355	ADAMS09.L
20210701_Cfoet_2_1	9.42 Ocimene<(E)-beta->	95	9.577	51624580	ADAMS09.L
20210701_Cfoet_2_1	11.48 Undecane<n->	94	10.388	1834799	ADAMS09.L
20210701_Cfoet_2_1	(E)-4,8-Dimethylnona-1,3,7-triene	87	10.677	32297241	NIST17.L
20210701_Cfoet_2_1	12.70 Ocimene<allo->	97	10.885	1697514	ADAMS09.L
20210701_Cfoet_2_1	Cyclopentasiloxane, decamethyl-	91	11.203	3800480	NIST17.L
20210701_Cfoet_2_1	20.19 Tridecane	96	13.365	77164093	ADAMS09.L
20210701_Cfoet_2_1	Cyclohexasiloxane, dodecamethyl-	91	13.698	3710600	NIST17.L
20210701_Cfoet_2_1	28.30 Ionone<(E)-beta->	96	14.084	164804636	ADAMS09.L
20210701_Cfoet_2_1	(4aS,7S,7aR)-4,7-Dimethyl-5,6,7,7a-tetrahydrocyclopenta[c]pyran-1(4aH)-one	95	14.388	58112491	NIST17.L
20210701_Cfoet_2_1	1,3-Cyclopentadiene, 1,3-bis(1-methylethyl)-	41	14.697	8136206	NIST17.L
20210701_Cfoet_2_1	b-Elemene	86	15.204	94557837	CHEMECOL.L
20210701_Cfoet_2_1	Dihydro-b-ionone	91	15.349	71278058	CHEMECOL.L
20210701_Cfoet_2_1	26.92 Farnesene<(E)-beta->	97	15.489	41715331	ADAMS09.L
20210701_Cfoet_2_1	26.82 Humulene<alpha->	98	15.643	17665956	ADAMS09.L
20210701_Cfoet_2_1	28.15 Germacrene D	93	15.749	3386696	ADAMS09.L
20210701_Cfoet_2_1	28.30 Ionone<(E)-beta->	96	15.962	354064002	ADAMS09.L
20210701_Cfoet_2_1	(E)-a-Farnesene; ( (E,E)-a-?)	94	16.131	19789158	CHEMECOL.L
20210701_Cfoet_2_1	29.04 Bisabolene<beta->	99	16.203	9206573	ADAMS09.L
20210701_Cfoet_2_1	29.35 Cadinene<gamma->	93	16.362	6531546	ADAMS09.L
20210701_Cfoet_2_1	29.72 Cadinene<delta->	94	16.44	8873198	ADAMS09.L
20210701_Cfoet_2_1	29.09 Bisabolene<(Z)-alpha->	90	16.604	4030720	ADAMS09.L
20210701_Cfoet_2_1	Bicyclo[2.2.1]heptane, 1,3,3-trimethyl-	38	16.724	4982843	NIST17.L
20210701_Cfoet_2_1	30.09 Nerolidol<Z->	97	16.85	665856476	ADAMS09.L
20210701_Cfoet_2_1	31.85 Germacrene D-4-ol	93	17.134	12036175	ADAMS09.L
20210701_Cfoet_2_1	6,9-Heptadecadiene	97	18.008	5184807	NIST17.L
20210701_Cfoet_2_1	43.03 Hexadecanol<n->	91	18.085	6042507	ADAMS09.L
20210701_Cfoet_2_1	43.92 Nonadecane (C19)	87	18.288	17279353	ADAMS09.L
20210702_Cfoet_2	Cyclopentanone	91	5.147	224127506	NIST17.L
20210702_Cfoet_2	2-Cyclopenten-1-one	91	5.88	5726837	NIST17.L
20210702_Cfoet_2	Cyclopentanone, 2-methyl-	95	6.006	9904527	NIST17.L
20210702_Cfoet_2	2-Cyclohexen-1-ol	90	6.812	6076979	NIST17.L
20210702_Cfoet_2	4-Pyridinamine, 3-nitro-	64	7.439	8949870	NIST17.L
20210702_Cfoet_2	2-Cyclohexen-1-one	91	7.632	11779793	NIST17.L
20210702_Cfoet_2	Cyclopentanone, 2-ethyl-	95	7.738	75420278	NIST17.L
20210702_Cfoet_2	1-Octen-3-ol	80	8.399	5905734	NIST17.L
20210702_Cfoet_2	5-Hepten-2-one, 6-methyl-	43	8.549	8759131	NIST17.L
20210702_Cfoet_2	Cyclotetrasiloxane, octamethyl-	91	8.679	36767193	NIST17.L
20210702_Cfoet_2	p-Cymene	86	9.234	22361379	NIST17.L
20210702_Cfoet_2	2-Butenal, 3-methyl-	72	9.432	2993167	NIST17.L
20210702_Cfoet_2	Nonanal	90	10.484	12512919	CHEMECOL.L
20210702_Cfoet_2	(E)-4,8-Dimethylnona-1,3,7-triene	86	10.677	106301898	NIST17.L
20210702_Cfoet_2	2-Butylcyclopenanone	90	11.073	2903037	NIST17.L
20210702_Cfoet_2	Cyclopentasiloxane, decamethyl-	91	11.194	5797425	NIST17.L
20210702_Cfoet_2	l-Menthone	95	11.348	1493935	NIST17.L
20210702_Cfoet_2	Bicyclopentyl-1,1'-diene	76	11.633	3339556	NIST17.L
20210702_Cfoet_2	15.77 Dodecane	94	11.922	2604066	ADAMS09.L
20210702_Cfoet_2	Bicyclo[3.3.1]non-6-en-3-ol	38	12.284	2859703	NIST17.L
20210702_Cfoet_2	Amyl cyclopentenone	76	12.617	4185160	NIST17.L
20210702_Cfoet_2	Caprolactam	91	12.777	63651336	NIST17.L
20210702_Cfoet_2	Ethanone, 1-(4-ethylphenyl)-	93	12.955	8536100	NIST17.L
20210702_Cfoet_2	[1,1'-Bicyclopentyl]-2-one	91	13.317	119401741	NIST17.L
20210702_Cfoet_2	20.19 Tridecane	96	13.361	67339083	ADAMS09.L
20210702_Cfoet_2	28.30 Ionone<(E)-beta->	97	14.084	214747343	ADAMS09.L
20210702_Cfoet_2	Naphthalene, 1,2,3,4-tetrahydro-1,1,6-trimethyl-	97	14.316	3385810	NIST17.L
20210702_Cfoet_2	1,3,6-Heptatriene, 2,5,5-trimethyl-	55	14.693	20146788	NIST17.L
20210702_Cfoet_2	b-Elemene	86	15.204	133832604	CHEMECOL.L
20210702_Cfoet_2	Dihydro-b-ionone	87	15.349	74832761	CHEMECOL.L
20210702_Cfoet_2	26.92 Farnesene<(E)-beta->	97	15.489	33404582	ADAMS09.L
20210702_Cfoet_2	26.82 Humulene<alpha->	98	15.643	29936047	ADAMS09.L
20210702_Cfoet_2	28.82 Pentadecane	96	15.981	344765438	ADAMS09.L
20210702_Cfoet_2	(E)-a-Farnesene; ( (E,E)-a-?)	91	16.131	21671555	CHEMECOL.L
20210702_Cfoet_2	29.72 Cadinene<delta->	94	16.44	19649791	ADAMS09.L
20210702_Cfoet_2	Bicyclo[2.2.1]heptane, 1,3,3-trimethyl-	38	16.724	15437169	NIST17.L
20210702_Cfoet_2	30.09 Nerolidol<Z->	95	16.845	647995813	ADAMS09.L
20210702_Cfoet_2	31.85 Germacrene D-4-ol	93	17.135	20202640	ADAMS09.L
20210702_Cfoet_2	11,14-Eicosadienoic acid	91	17.998	16357035	NIST17.L
20210702_Cfoet_2	3-Heptadecene, (Z)-	96	18.076	33851066	NIST17.L
20210702_Cfoet_2	36.74 Heptadecane (C17)	96	18.283	151374532	ADAMS09.L
20210702_Cfoet_2	47.33 Eicosane (C20)	90	20.242	8074670	ADAMS09.L
20210716_Cfoet_2_7	7-Oxabicyclo[4.1.0]heptane	56	6.31	3980373	NIST17.L
20210716_Cfoet_2_7	2-Methylene cyclopentanol	90	6.812	5845036	NIST17.L
20210716_Cfoet_2_7	2-Cyclohexen-1-one	91	7.642	9490662	NIST17.L
20210716_Cfoet_2_7	1-Octen-3-ol	59	8.409	1784981	NIST17.L
20210716_Cfoet_2_7	5-Hepten-2-one, 6-methyl-	83	8.559	3869920	NIST17.L
20210716_Cfoet_2_7	(E)-4,8-Dimethylnona-1,3,7-triene	90	10.677	8761874	NIST17.L
20210716_Cfoet_2_7	Cyclopentasiloxane, decamethyl-	91	11.232	1540301	NIST17.L
20210716_Cfoet_2_7	Cyclohexasiloxane, dodecamethyl-	91	13.723	828977	NIST17.L
20210716_Cfoet_2_7	trans-1,4-Cyclohexanediol, bis(heptafluorobutyrate)	43	13.916	594499	NIST17.L
20210716_Cfoet_2_7	28.30 Ionone<(E)-beta->	96	14.089	64448619	ADAMS09.L
20210716_Cfoet_2_7	Naphthalene, 1,2,3,4-tetrahydro-1,1,6-trimethyl-	96	14.326	1901571	NIST17.L
20210716_Cfoet_2_7	3a,7-Methano-3aH-cyclopentacyclooctene, 1,4,5,6,7,8,9,9a-octahydro-1,1,7-trimethyl-, [3aR-(3a.alpha.,7.alpha.,9a.beta.)]-	90	14.422	1844616	NIST17.L
20210716_Cfoet_2_7	23.49 Copaene<alpha->	96	14.591	934243	ADAMS09.L
20210716_Cfoet_2_7	(-)-.beta.-Bourbonene	58	14.727	3154350	NIST17.L
20210716_Cfoet_2_7	Paradrine	27	14.886	840858	NIST17.L
20210716_Cfoet_2_7	25.00 Gurjunene<alpha->	99	15.06	1713359	ADAMS09.L
20210716_Cfoet_2_7	trans-.alpha.-Bergamotene	49	15.117	2099329	NIST17.L
20210716_Cfoet_2_7	b-Elemene	86	15.209	50918842	CHEMECOL.L
20210716_Cfoet_2_7	Dihydro-b-ionone	96	15.359	12490535	CHEMECOL.L
20210716_Cfoet_2_7	24.04 Cubebene<beta->	95	15.513	1721019	ADAMS09.L
20210716_Cfoet_2_7	Cycloheptane, 4-methylene-1-methyl-2-(2-methyl-1-propen-1-yl)-1-vinyl-	95	15.571	1676947	NIST17.L
20210716_Cfoet_2_7	26.82 Humulene<alpha->	98	15.648	9427260	ADAMS09.L
20210716_Cfoet_2_7	28.53 Muurola-4(14),5-diene<trans->	94	15.754	2286430	ADAMS09.L
20210716_Cfoet_2_7	8,9-Dehydrothymol methyl ether	87	15.851	1502811	NIST17.L
20210716_Cfoet_2_7	28.30 Ionone<(E)-beta->	96	15.967	63529652	ADAMS09.L
20210716_Cfoet_2_7	27.97 Amorpha-4,7(11)-diene	95	16.145	8203025	ADAMS09.L
20210716_Cfoet_2_7	29.35 Cadinene<gamma->	98	16.363	3263557	ADAMS09.L
20210716_Cfoet_2_7	29.72 Cadinene<delta->	93	16.445	4472038	ADAMS09.L
20210716_Cfoet_2_7	27.91 Muurolene<gamma->	95	16.642	2240627	ADAMS09.L
20210716_Cfoet_2_7	Neopentylidenecyclohexane	90	16.729	2701265	NIST17.L
20210716_Cfoet_2_7	1,6,10-Dodecatrien-3-ol, 3,7,11-trimethyl-	64	16.874	3355322	NIST17.L
20240711_Cfoet_2_7	Ethanol, 2-butoxy-	78	7.002	1489819	NIST17.L
20240711_Cfoet_2_7	Heptane, 3,3,5-trimethyl-	35	7.443	1855295	NIST17.L
20240711_Cfoet_2_7	.+/-.-Tetrahydro-3-furanmethanol	27	7.774	1056354	NIST17.L
20240711_Cfoet_2_7	7.25 Hepten-2-one<6-methyl-5->	95	8.444	1681303	ADAMS09.L
20240711_Cfoet_2_7	Cyclotetrasiloxane, octamethyl-	91	8.584	2167358	NIST17.L
20240711_Cfoet_2_7	1-Hexanol, 2-ethyl-	90	9.133	6314132	NIST17.L
20240711_Cfoet_2_7	2(3H)-Furanone, 5-ethenyldihydro-5-methyl-	94	9.388	2085026	NIST17.L
20240711_Cfoet_2_7	1,3-Dimethyl-1-cyclohexene	87	9.526	1011230	NIST17.L
20240711_Cfoet_2_7	2-Cyclopenten-1-one, 3-methyl-	46	10.173	1345202	NIST17.L
20240711_Cfoet_2_7	Cyclohexanol, 2,6-dimethyl-	59	10.526	1289075	NIST17.L
20240711_Cfoet_2_7	Phthalic acid, di(tetrahydrofurfuryl) ester	64	12.206	1087737	NIST17.L
20240711_Cfoet_2_7	16.55 Cyclocitral<beta->	86	12.268	713876	ADAMS09.L
20240711_Cfoet_2_7	Caprolactam	95	12.621	4076641	NIST17.L
20240711_Cfoet_2_7	3-Amino-4-carbethoxypyrazole	47	13.118	4943906	NIST17.L
20240711_Cfoet_2_7	[1,1'-Bicyclopentyl]-2-one	87	13.213	3331516	NIST17.L
20240711_Cfoet_2_7	29.69 Calamenene<trans->	86	14.219	3124018	ADAMS09.L
20240711_Cfoet_2_7	Dihydro-b-ionone	95	15.252	26270951	CHEMECOL.L
20240711_Cfoet_2_7	26.92 Farnesene<(E)-beta->	95	15.393	4391721	ADAMS09.L
20240711_Cfoet_2_7	1(2H)-Naphthalenone, octahydro-4a,8a-dimethyl-7-(1-methylethyl)-, [4aR-(4a.alpha.,7.beta.,8a.alpha.)]-	38	15.533	1008713	NIST17.L
20240711_Cfoet_2_7	1-Dimethyldodecylsilyloxypent-2-en-4-yne	50	15.739	2184346	NIST17.L
20240711_Cfoet_2_7	29.35 Cadinene<gamma->	97	15.782	5981695	ADAMS09.L
20240711_Cfoet_2_7	trans-.beta.-Ionone	83	15.86	9486066	NIST17.L
20240711_Cfoet_2_7	a- Farnesene	95	16.034	5261135	CHEMECOL.L
20240711_Cfoet_2_7	trans-.beta.-Ionone	93	16.171	4494817	NIST17.L
20240711_Cfoet_2_7	Azulene, 1,2,3,5,6,7,8,8a-octahydro-1,4-dimethyl-7-(1-methylethenyl)-, [1S-(1.alpha.,7.alpha.,8a.beta.)]-	94	16.282	11424996	NIST17.L
20240711_Cfoet_2_7	30.11 Calamenene<cis->	97	16.364	3112046	ADAMS09.L
20240711_Cfoet_2_7	2(4H)-Benzofuranone, 5,6,7,7a-tetrahydro-4,4,7a-trimethyl-	96	16.494	2161023	NIST17.L
20240711_Cfoet_2_7	2(4H)-Benzofuranone, 5,6,7,7a-tetrahydro-4,4,7a-trimethyl-, (R)-	96	16.524	21634604	NIST17.L
20240711_Cfoet_2_7	Cyclopentanecarboxylic acid, 1,2,2-trimethyl-3-(pyrrolidine-1-carbonyl)-	43	16.638	3671216	NIST17.L
20240711_Cfoet_2_7	30.09 Nerolidol<Z->	90	16.736	77503241	ADAMS09.L
20240711_Cfoet_2_7	Pyridine, 4-methyl-, 1-oxide	53	16.887	14375616	NIST17.L
20240711_Cfoet_2_7	9-Oxabicyclo[4.2.1]nonane, 2-mercuric chloride	53	17.03	2325026	NIST17.L
20240711_Cfoet_2_7	Limonene oxide, cis-	46	17.331	2968882	NIST17.L
20240711_Cfoet_2_7	3-Buten-2-one, 4-(2,2,3-trimethyl-6-methylenecyclohexyl)-	58	17.455	1675156	NIST17.L
20240711_Cfoet_2_7	Succinic acid, 4-fluorobenzyl hexadecyl ester	38	17.625	6053349	NIST17.L
20240711_Cfoet_2_7	[4-(1,1-Dimethylethyl)phenoxy]acetyl chloride	42	17.661	5389859	NIST17.L
20240711_Cfoet_2_7	1-Isopropyl-5,9,13-trimethyl-4,16-dioxatricyclo[11.2.1.03,5]hexadec-8-en-12-ol	58	17.822	3514067	NIST17.L
20240711_Cfoet_2_7	2-Naphthalenemethanol, decahydro-.alpha.,.alpha.,4a-trimethyl-8-methylene-, [2R-(2.alpha.,4a.alpha.,8a.beta.)]-	83	17.933	4371335	NIST17.L
20240711_Cfoet_2_7	Isoaromadendrene epoxide	58	18.119	5003008	NIST17.L
20240711_Cfoet_2_7	Glutaric acid, butyl 4-fluorobenzyl ester	43	18.23	71972766	NIST17.L
20240711_Cfoet_2_7	Ethyl 5-(thiophen-3-yl)-1,3-oxazole-2-carboxylate	35	18.39	12732022	NIST17.L
20240711_Cfoet_2_7	1,6,10-Dodecatrien-3-ol, 3,7,11-trimethyl-, (E)-	72	18.564	5193717	NIST17.L
20240711_Cfoet_2_7	1,6,10,14,18,22-Tetracosahexaen-3-ol, 2,6,10,15,19,23-hexamethyl-, (all-E)-(.+/-.)-	58	18.652	8122452	NIST17.L
20240711_Cfoet_2_7	1,3,3-Trimethyl-2-hydroxymethyl-3,3-dimethyl-4-(3-methylbut-2-enyl)-cyclohexene	47	18.812	9493683	NIST17.L
20240711_Cfoet_2_7	2-Imino-3-amino-4-acetyl-5-methylene-2,5-dihydrofuran	45	18.897	2572418	NIST17.L
20240711_Cfoet_2_7	Cyclohexane, 1,2-dimethyl-3,5-bis(1-methylethenyl)-	55	19.142	3654907	NIST17.L
20240711_Cfoet_2_7	Bicyclo[3.2.0]heptane-2,6-diol, 5-(2-hydroxyethyl)-3,3-dimethyl-6-vinyl-, (Z)-	43	19.355	2039702	NIST17.L
20240711_Cfoet_2_7	p-Tolylsulfonic acid, 1,3,3-trimethylbicyclo[2.2.1]heptan-2-yl ester	59	20.034	14038770	NIST17.L
20240711_Cfoet_2_7	11-Methylene-tricyclo[5.3.1.1(2,6)]dodecane	35	20.106	5744068	NIST17.L
20240711_Cfoet_2_7	1H-Isoindole-1,3(2H)-dione, 2-hydroxy-	27	20.515	2142418	NIST17.L
20240711_Cfoet_2_7	2-Cyclohexen-1-one, 3-(3-hydroxybutyl)-2,4,4-trimethyl-	37	21.384	955621	NIST17.L
20210706_Covi_1	Cyclopentanone	91	5.142	188601467	NIST17.L
20210706_Covi_1	Hexanal	93	5.277	28811809	NIST17.L
20210706_Covi_1	2-Cyclopenten-1-one	91	5.876	8228149	NIST17.L
20210706_Covi_1	Cyclopentanone, 2-methyl-	95	6.006	7190228	NIST17.L
20210706_Covi_1	4-Methylthiomorpholine-1,1-dioxide	40	6.305	3176931	NIST17.L
20210706_Covi_1	2-Cyclohexen-1-ol	87	6.807	8135156	NIST17.L
20210706_Covi_1	Heptanal	43	7.063	2624077	NIST17.L
20210706_Covi_1	2-Amino-2-butenedinitrile	59	7.439	5623321	NIST17.L
20210706_Covi_1	2-Cyclohexen-1-one	91	7.632	16742794	NIST17.L
20210706_Covi_1	Cyclopentanone, 2-ethyl-	95	7.738	38171803	NIST17.L
20210706_Covi_1	Cyclotetrasiloxane, octamethyl-	91	8.679	7218117	NIST17.L
20210706_Covi_1	2-Cyclopenten-1-one, 2,3-dimethyl-	93	8.766	4082356	NIST17.L
20210706_Covi_1	Bicyclo[3.2.1]octane	76	9.259	13527193	NIST17.L
20210706_Covi_1	11.51 Nonanal<n->	91	10.484	18623534	ADAMS09.L
20210706_Covi_1	(E)-4,8-Dimethylnona-1,3,7-triene	90	10.673	2976380	NIST17.L
20210706_Covi_1	Cyclopentasiloxane, decamethyl-	91	11.199	7276540	NIST17.L
20210706_Covi_1	Caprolactam	94	12.83	238551294	NIST17.L
20210706_Covi_1	[1,1'-Bicyclopentyl]-2-one	91	13.317	91783521	NIST17.L
20210706_Covi_1	Cyclohexasiloxane, dodecamethyl-	91	13.694	5244929	NIST17.L
20210706_Covi_1	2(1H)-Naphthalenone, 3,4,5,6,7,8-hexahydro-	64	14.099	15031811	NIST17.L
20210706_Covi_1	Cyclopentanone, 2-cyclopentylidene-	97	14.712	3813202	NIST17.L
20210706_Covi_1	Benzeneethanamine, N-methyl-	38	15.981	3463197	NIST17.L
20210706_Covi_1	Heptadecane	96	18.293	4734185	NIST17.L
20210706_Covi_2	Cyclopentanone	91	5.142	142400894	NIST17.L
20210706_Covi_2	Hexanal	87	5.277	25179124	NIST17.L
20210706_Covi_2	2-Cyclopenten-1-one	91	5.88	5972167	NIST17.L
20210706_Covi_2	Cyclopentanone, 2-methyl-	95	6.011	3383770	NIST17.L
20210706_Covi_2	2-Methylene cyclopentanol	86	6.812	7708233	NIST17.L
20210706_Covi_2	4-Pyridinamine, 3-nitro-	72	7.444	4579443	NIST17.L
20210706_Covi_2	2-Cyclohexen-1-one	91	7.632	14310431	NIST17.L
20210706_Covi_2	Cyclopentanone, 2-ethyl-	95	7.738	28974558	NIST17.L
20210706_Covi_2	Cyclotetrasiloxane, octamethyl-	87	8.679	3225735	NIST17.L
20210706_Covi_2	Bicyclo[3.2.1]octane	83	9.263	11662579	NIST17.L
20210706_Covi_2	11.51 Nonanal<n->	90	10.484	13177421	ADAMS09.L
20210706_Covi_2	(E)-4,8-Dimethylnona-1,3,7-triene	90	10.677	2534756	NIST17.L
20210706_Covi_2	Cyclopentasiloxane, decamethyl-	91	11.199	3244546	NIST17.L
20210706_Covi_2	14.12 Dimethoxy benzene<1,4->	91	11.44	77328435	ADAMS09.L
20210706_Covi_2	Caprolactam	91	12.806	132014237	NIST17.L
20210706_Covi_2	[1,1'-Bicyclopentyl]-2-one	91	13.317	81219063	NIST17.L
20210706_Covi_2	2-Cyclohexen-1-one, 2-(2-methyl-2-propenyl)-	64	14.099	13030715	NIST17.L
20210706_Covi_2	Cyclopentanone, 2-cyclopentylidene-	97	14.717	2053446	NIST17.L
20210706_Covi_2	2,4-Di-tert-butylphenol	97	16.189	4931602	NIST17.L
20210706_Covi_2	Heptadecane	97	18.293	2918421	NIST17.L
20210917_Covi_2_1	Hexanal	96	5.272	50646561	NIST17.L
20210917_Covi_2_1	Cyclotrisiloxane, hexamethyl-	91	5.62	8734005	NIST17.L
20210917_Covi_2_1	7-Oxabicyclo[4.1.0]heptane	56	6.305	8552087	NIST17.L
20210917_Covi_2_1	2-Cyclohexen-1-ol	90	6.812	14882964	NIST17.L
20210917_Covi_2_1	2-Cyclohexen-1-one	91	7.632	23409557	NIST17.L
20210917_Covi_2_1	1-Octen-3-ol	52	8.404	3110730	NIST17.L
20210917_Covi_2_1	Cyclotetrasiloxane, octamethyl-	91	8.684	15278237	NIST17.L
20210917_Covi_2_1	2-Undecanethiol, 2-methyl-	58	10.34	3202717	NIST17.L
20210917_Covi_2_1	(E)-4,8-Dimethylnona-1,3,7-triene	90	10.677	3663761	NIST17.L
20210917_Covi_2_1	Cyclopentasiloxane, decamethyl-	91	11.237	22241080	NIST17.L
20210917_Covi_2_1	14.12 Dimethoxy benzene<1,4->	94	11.445	77995545	ADAMS09.L
20210917_Covi_2_1	Tridecane	95	13.39	23747180	NIST17.L
20210917_Covi_2_1	Cyclohexasiloxane, dodecamethyl-	91	13.756	5683272	NIST17.L
20210917_Covi_2_1	Eicosane	74	16.015	3339111	NIST17.L
20210917_Covi_2_1	Methylpent-4-enylamine	47	18.018	1735257	NIST17.L
20210727_Ctex_2_3	Toluene	93	4.732	3865091	NIST17.L
20210727_Ctex_2_3	2-Hexenal	59	5.263	8786181	NIST17.L
20210727_Ctex_2_3	4.06 Hexenol<3Z->	92	6.247	6253666	ADAMS09.L
20210727_Ctex_2_3	2-Cyclohexen-1-ol	91	6.821	5023685	NIST17.L
20210727_Ctex_2_3	2-Cyclohexen-1-one	91	7.647	9221360	NIST17.L
20210727_Ctex_2_3	1-Octen-3-ol	86	8.404	6069551	NIST17.L
20210727_Ctex_2_3	9.42 Ocimene<(E)-beta->	91	9.582	3031461	ADAMS09.L
20210727_Ctex_2_3	4-Methyl-1,5-Heptadiene	47	10.682	3275312	NIST17.L
20210727_Ctex_2_3	14.12 Dimethoxy benzene<1,4->	91	11.445	113213961	ADAMS09.L
20220727_Ctex_2_1	Cyclopentanone, 2-ethyl-	46	6.966	991562	NIST17.L
20220727_Ctex_2_1	Methylene chloride	70	7.771	281820	NIST17.L
20220727_Ctex_2_1	Cyclotetrasiloxane, octamethyl-	76	8.806	806646	NIST17.L
20220727_Ctex_2_1	Nonanal	60	12.94	1269687	NIST17.L
20220727_Ctex_2_1	14.12 Dimethoxy benzene<1,4->	94	15.43	11685432	ADAMS09.L
20220727_Ctex_2_1	Caprolactam	93	18.949	5124062	NIST17.L
20220727_Ctex_2_1	[1,1'-Bicyclopentyl]-2-one	90	20.654	8767414	NIST17.L
20220727_Ctex_2_1	3-Fluoro-4-piperazin-1-yl-benzonitrile	59	23.198	565312	NIST17.L
20220727_Ctex_2_1	25.00 Gurjunene<alpha->	99	26.026	2320132	ADAMS09.L
20220727_Ctex_2_1	25.36 Caryophyllene(E-)	89	26.412	534355	ADAMS09.L
20220727_Ctex_2_1	28.15 Germacrene D	98	28.929	10495939	ADAMS09.L
20220727_Ctex_2_1	28.83 Bicyclogermacrene	99	29.552	978188	ADAMS09.L
20220727_Ctex_2_1	36.74 Heptadecane (C17)	96	34.092	291959	ADAMS09.L
20210917_Cand_1_2	2-Methylene cyclopentanol	90	6.817	5030391	NIST17.L
20210917_Cand_1_2	2-Cyclohexen-1-one	91	7.642	10788092	NIST17.L
20210917_Cand_1_2	1-Octen-3-ol	90	8.404	9998432	NIST17.L
20210917_Cand_1_2	7.43 Myrcene	94	8.626	14439836	ADAMS09.L
20210917_Cand_1_2	8.69 Limonene	94	9.307	6075717	ADAMS09.L
20210917_Cand_1_2	8.96 Ocimene<(Z)-beta->	95	9.408	4695738	ADAMS09.L
20210917_Cand_1_2	9.42 Ocimene<(E)-beta->	94	9.587	11446837	ADAMS09.L
20210917_Cand_1_2	Linalool	96	10.422	146524175	NIST17.L
20210917_Cand_1_2	11.51 Nonanal<n->	86	10.489	16053569	ADAMS09.L
20210917_Cand_1_2	(E)-4,8-Dimethylnona-1,3,7-triene	90	10.682	90584696	NIST17.L
20210917_Cand_1_2	14.12 Dimethoxy benzene<1,4->	91	11.45	132927002	ADAMS09.L
20210917_Cand_1_2	15.35 Methyl salicylate	94	11.985	334630642	ADAMS09.L
20210917_Cand_1_2	Cyclohexasiloxane, dodecamethyl-	91	13.698	5229562	NIST17.L
20210917_Cand_1_2	22.18 Silphinene	86	13.906	11452554	ADAMS09.L
20210917_Cand_1_2	1,3,6-Heptatriene, 2,5,5-trimethyl-	90	14.031	13254149	NIST17.L
20210917_Cand_1_2	22.33 Cubebene<alpha->	98	14.196	5096632	ADAMS09.L
20210917_Cand_1_2	Bicyclo[5.2.0]nonane, 2-methylene-4,8,8-trimethyl-4-vinyl-	41	14.49	9948386	NIST17.L
20210917_Cand_1_2	(-)-.beta.-Bourbonene	58	14.625	35876060	NIST17.L
20210917_Cand_1_2	24.05 Bourbonene<beta->	95	14.736	131702112	ADAMS09.L
20210917_Cand_1_2	4a,8-Dimethyl-2-(prop-1-en-2-yl)-1,2,3,4,4a,5,6,7-octahydronaphthalene	62	14.886	21548471	NIST17.L
20210917_Cand_1_2	25.00 Gurjunene<alpha->	99	15.064	37108509	ADAMS09.L
20210917_Cand_1_2	Caryophyllene	98	15.209	132945911	NIST17.L
20210917_Cand_1_2	25.90 Copaene<beta->	90	15.315	37318153	ADAMS09.L
20210917_Cand_1_2	(1S,5S)-4-Methylene-1-((R)-6-methylhept-5-en-2-yl)bicyclo[3.1.0]hexane	91	15.499	110715500	NIST17.L
20210917_Cand_1_2	26.78 Muurola-3,5-diene<trans->	93	15.585	50358672	ADAMS09.L
20210917_Cand_1_2	27.75 Neocallitropsene<alpha->	89	15.663	47254206	ADAMS09.L
20210917_Cand_1_2	28.53 Muurola-4(14),5-diene<trans->	94	15.754	92309050	ADAMS09.L
20210917_Cand_1_2	27.91 Muurolene<gamma->	98	15.885	37979482	ADAMS09.L
20210917_Cand_1_2	28.15 Germacrene D	96	15.996	486524137	ADAMS09.L
20210917_Cand_1_2	28.62 Cadina-1,4-diene<cis->	87	16.102	58008126	ADAMS09.L
20210917_Cand_1_2	28.88 Epizonarene	95	16.145	339229873	ADAMS09.L
20210917_Cand_1_2	29.35 Cadinene<gamma->	98	16.362	74353613	ADAMS09.L
20210917_Cand_1_2	29.72 Cadinene<delta->	99	16.449	170601515	ADAMS09.L
20210917_Cand_1_2	30.33 Cadinene<alpha->	99	16.642	72246671	ADAMS09.L
20210917_Cand_1_2	30.09 Nerolidol<Z->	98	16.831	237347813	ADAMS09.L
20210917_Cand_1_2	31.96 Spathulenol	99	17.178	18594506	ADAMS09.L
