# Supplementary material for: Domestication Reduces Floral Volatile Richness in Squash (Cucurbitaceae: Cucurbita) But Conserves Key Compounds Critical for Pollinator Attraction
Source: J Chem Ecol. 2025 Dec 3;51(6):116. doi: 10.1007/s10886-025-01664-5 (PMC12675732; doi:10.1007/s10886-025-01664-5)
Supplement: Supplementary file 4 — Supplementary file4 (XLSX 45 KB) [file 10886_2025_1664_MOESM4_ESM.xlsx]

## Sheet: Sheet1
Supplementary Table 4: Successful GC-EAG runs
Date	Bees collected	Collection location	Collection date	Run	Plant	Sex	Extract used	Assay name
20210819	13	Rock Springs	20210819	1	C. andreana	F	C.and 1-2 (1hr) 20210722	AS_Cand_female_19aug_1
20210819	13	Rock Springs	20210819	2	C. andreana	F	C.and 1-2 (1hr) 20210722	AS_Cand_female_19aug_2
20210819	13	Rock Springs	20210819	3	C. andreana	F	C.and 1-2 (1hr) 20210722	AS_Cand_female_19aug_3
20210819	13	Rock Springs	20210819	4	C. andreana	F	C.and 1-2 (1hr) 20210722	AS_Cand_female_19aug_4
20210819	13	Rock Springs	20210819	5	C. andreana	F	C.and 1-2 (1hr) 20210722	AS_Cand_female_19aug_5
20210806	12	Rock Springs	20210806	1	C. andreana	M	C.and 1-2 (1hr) 20210722	AS_Cand_male_6aug_1
20210806	12	Rock Springs	20210806	2	C. andreana	M	C.and 1-2 (1hr) 20210722	AS_Cand_male_6aug_2
20210806	12	Rock Springs	20210806	3	C. andreana	M	C.and 1-2 (1hr) 20210722	AS_Cand_male_6aug_3
20210729	10	Rock Springs	20210729	4	C. andreana	M	C.and 1-2 (1hr) 20210722	AS_Cand_male_29jul_1
20210806	12	Rock Springs	20210806	4	C. andreana	M	C.and 1-2 (1hr) 20210722	AS_Cand_male_6aug_4
20210729	10	Rock Springs	20210729	6	C. andreana	M	C.and 1-2 (1hr) 20210722	AS_Cand_male_29jul_3
20210825	6	Rock Springs	20210825	4	C. maxima	F	C.max 1-2 20210723	AS_Cmax_female_25aug_1
20210825	6	Rock Springs	20210825	5	C. maxima	F	C.max 1-2 20210723	AS_Cmax_female_25aug_2
20210825	6	Rock Springs	20210825	8	C. maxima	F	C.max 1-2 20210723	AS_Cmax_female_25aug_5
20230811	7	Rock Springs	20230811	1	C. maxima	F	C.max 2-1 20220721	20230811_Cmax_2_1_female
20230808	3	Rock Springs	20230808	3	C. maxima	F	C.max 2-1 20220721	20230808_Cmax_2_1_female_squashbee_trial3
20230811	7	Rock Springs	20230811	3	C. maxima	F	C.max 2-1 20220721	20230811_Cmax_2_1_female_trial3
20210818	9	Rock Springs	20210817	1	C. maxima	M	C.max 1-1 20210722	AS_Cmax_male_18aug_1
20210721	7	Rock Springs	20210721	3	C. maxima	M	C.max 1-1 20210722	Cmax2_male
20210721	7	Rock Springs	20210721	4	C. maxima	M	C.max 1-1 20210722	Cmax3_male
20210721	7	Rock Springs	20210721	5	C. maxima	M	C.max 1-1 20210722	Cmax4_male
20210818	9	Rock Springs	20210817	2	C. maxima	M	C.max 1-1 20210723	AS_Cmax_male_18aug_2
20210826	8	Rock Springs	20210826	1	C. ovifera	F	C.ovi 2-1 20210727	AS_Covi_female_26aug_1
20210826	8	Rock Springs	20210826	3	C. ovifera	F	C.ovi 2-1 20210727	AS_Covi_female_26aug_2
20210826	8	Rock Springs	20210826	5	C. ovifera	F	C.ovi 2-1 20210727	AS_Covi_female_26aug_3
20210826	8	Rock Springs	20210826	8	C. ovifera	F	C.ovi 2-1 20210727	AS_Covi_female_26aug_4
20210825	6	Rock Springs	20210825	9	C. ovifera	F	C.ovi 3-1 20210709	AS_Covi_female_25aug_1
20210721	7	Rock Springs	20210721	1	C. ovifera	M	C.ovi 1-2 20210726	Covi2_male
20210726	10	Rock Springs	20210726	1	C. ovifera	M	C.ovi 1-2 20210726	AS_Covi_male_26jul
20210726	10	Rock Springs	20210726	2	C. ovifera	M	C.ovi 1-2 20210726	AS_Covi_male_26jul_2
20210726	10	Rock Springs	20210726	5	C. ovifera	M	C.ovi 1-2 20210726	AS_Covi_male_26jul_5
20210806	12	Rock Springs	20210806	6	C. ovifera	M	C.ovi 1-2 20210726	AS_Covi_male_6aug_2
20230811	7	Rock Springs	20230811	4	C. texana	F	C.tex 2-1 (1hr) 20220816	20230811_Ctex_2_1_female_trial4
20210826	8	Rock Springs	20210826	2	C. texana	F	C.tex 2-2 20210726	AS_Ctex_female_26aug_1
20210826	8	Rock Springs	20210826	4	C. texana	F	C.tex 2-2 20210726	AS_Ctex_female_26aug_2
20210826	8	Rock Springs	20210826	7	C. texana	F	C.tex 2-2 20210726	AS_Ctex_female_26aug_4
20210826	8	Rock Springs	20210826	9	C. texana	F	C.tex 2-2 20210726	AS_Ctex_female_26aug_5
20210818	9	Rock Springs	20210817	3	C. texana	M	C.tex 1-1 20210721	AS_Ctex_male_18aug_1
20210819	13	Rock Springs	20210819	7	C. texana	M	C.tex 1-1 20210721	AS_Ctex_male_19aug_1
20210729	10	Rock Springs	20210729	2	C. texana	M	C.tex 2-2 20210726	AS_Ctex_male_29jul_2
20210729	10	Rock Springs	20210729	3	C. texana	M	C.tex 2-2 20210726	AS_Ctex_male_29jul_3
20210726	10	Rock Springs	20210726	6	C. texana	M	C.tex 2-2 20210726	AS_Ctex_male_26jul_1
20210825	12	Rock Springs	20210824	1	C.foetidissima	F	C.foet 2-7 20210716	AS_Cfoet_female_25aug_1
20210825	12	Rock Springs	20210824	2	C.foetidissima	F	C.foet 2-7 20210716	AS_Cfoet_female_25aug_2
20210825	12	Rock Springs	20210824	3	C.foetidissima	F	C.foet 2-7 20210716	AS_Cfoet_female_25aug_3
20210824	12	Rock Springs	20210824	4	C.foetidissima	F	C.foet 2-7 20210716	AS_Cfoet_female_24aug_1
20210824	12	Rock Springs	20210824	5	C.foetidissima	F	C.foet 2-7 20210716	AS_Cfoet_female_24aug_2
20210824	12	Rock Springs	20210824	6	C.foetidissima	F	C.foet 2-7 20210716	AS_Cfoet_female_24aug_3
20210824	12	Rock Springs	20210824	7	C.foetidissima	F	C.foet 2-7 20210716	AS_Cfoet_female_24aug_4
20210819	13	Rock Springs	20210819	8	C.foetidissima	M	C.foet 2-1 20210715	AS_Cfoet_male_19aug_1
20210819	13	Rock Springs	20210819	9	C.foetidissima	M	C.foet 2-1 20210715	AS_Cfoet_male_19aug_2
20230811	7	Rock Springs	20230811	6	C.foetidissima	M	C.foet 2-2 20220707	20230811_Cfoet_2_2_male_trial5
20210824	12	Rock Springs	20210824	2	C.foetidissima	M	C.foet 2-7 20210716	AS_Cfoet_male_24aug_2
20210824	12	Rock Springs	20210824	3	C.foetidissima	M	C.foet 2-7 20210716	AS_Cfoet_male_24aug_3
20210817	9	Rock Springs	20210817	4	C. maxima	F	C.max 1-1 20210722	AS_Cmax_female_17aug_1
20210817	9	Rock Springs	20210817	5	C. maxima	F	C.max 1-1 20210723	AS_Cmax_female_17aug_2
20210825	6	Rock Springs	20210825	6	C. maxima	F	C.max 1-2 20210723	AS_Cmax_female_25aug_3
20210825	6	Rock Springs	20210825	7	C. maxima	F	C.max 1-2 20210723	AS_Cmax_female_25aug_4
20210826	8	Rock Springs	20210826	10	C. maxima	F	C.max 2-1 20210710	AS_Cmax_female_26aug_1
20220804	2	Rock Springs	20220804	1	C. maxima	F	C.max 2-1 20220721	20220804_squashbee_f_Cmax_2_1_trial1
20220804	2	Rock Springs	20220804	1	C. maxima	F	C.max 2-1 20220721	20220804_squashbee_f_Cmax_2_1_trial2
20220803	4	Rock Springs	20220803	4	C. maxima	F	C.max 2-1 20220721	20220803_squashbee_f_Cmax_2_1_trial5
20210817	9	Rock Springs	20210817	2	C. maxima	M	C.max 1-1 20210722	AS_Cmax_male_17aug_2
20210817	9	Rock Springs	20210817	3	C. maxima	M	C.max 1-1 20210722	AS_Cmax_male_17aug_3
20210816	6	Rock Springs	20210816	5	C. texana	M	C.tex 1-1 20210721	AS_Ctex_male_16aug_1
20210816	6	Rock Springs	20210816	6	C. texana	M	C.tex 1-1 20210721	AS_Ctex_male_16aug_2
20210816	6	Rock Springs	20210816	7	C. texana	M	C.tex 1-1 20210721	AS_Ctex_male_16aug_3
20210816	6	Rock Springs	20210816	8	C. texana	M	C.tex 1-1 20210721	AS_Ctex_male_16aug_4
20220801	4	Rock Springs	20220801	1	C.foetidissima	F	C.foet 2-6 20220708	20220801_squashbee_f_Cfoet_2_6_trial1
20220803	4	Rock Springs	20220803	1	C.foetidissima	F	C.foet 2-6 20220708	20220803_squashbee_f_Cfoet_2_6_trial1
20220801	4	Rock Springs	20220801	2	C.foetidissima	F	C.foet 2-6 20220708	20220801_squashbee_f_Cfoet_2_6_trial2
20220803	4	Rock Springs	20220803	2	C.foetidissima	F	C.foet 2-6 20220708	20220803_squashbee_f_Cfoet_2_6_trial3
20220801	4	Rock Springs	20220801	3	C.foetidissima	F	C.foet 2-6 20220708	20220801_squashbee_f_Cfoet_2_6_trial3
20220803	4	Rock Springs	20220803	3	C.foetidissima	F	C.foet 2-6 20220708	20220803_squashbee_f_Cfoet_2_6_trial4
20220801	4	Rock Springs	20220801	4	C.foetidissima	F	C.foet 2-6 20220708	20220801_squashbee_f_Cfoet_2_6_trial4
20210819	13	Rock Springs	20210819	10	C.foetidissima	M	C.foet 2-1 20210715	AS_Cfoet_male_19aug_3
20210816	6	Rock Springs	20210816	4	C.foetidissima	M	C.foet 2-6 20210716	AS_Cfoet_male_16aug_1
20210824	12	Rock Springs	20210824	1	C.foetidissima	M	C.foet 2-7 20210716	AS_Cfoet_male_24aug_1
