# Supplementary material for: Domestication Reduces Floral Volatile Richness in Squash (Cucurbitaceae: Cucurbita) But Conserves Key Compounds Critical for Pollinator Attraction
Source: J Chem Ecol. 2025 Dec 3;51(6):116. doi: 10.1007/s10886-025-01664-5 (PMC12675732; doi:10.1007/s10886-025-01664-5)
Supplement: Supplementary file 5 — Supplementary file5 (XLSX 50 KB) [file 10886_2025_1664_MOESM5_ESM.xlsx]

## Sheet: Sheet1
Supplementary Table 5: retention times of EAG-active peaks
plant_species	Male bee responses	Female bee responses	approx_retention_time_assay	Total trials	retention_time_fid_rerun	retention_time_ms	putative_compound_identity
C. andreana	5	5	13.7	6	13.3	10.5	linalool
C. andreana	5	5	14.7	6	14.4	11.45	1-4-dimethoxybenzene
C. andreana	5	5	15.2	6	14.9	12.2	methyl salicylate
C. andreana	5	5	19.7	6	19.4	16.6	(E)-nerolidol
C. foetidissima	4	4	15.2	6	14.9	12.2	methyl salicylate
C. foetidissima	5	5	16.7	5	16.3	13.5	Indole
C. foetidissima	5	5	17.8	4	17.5	14.7	Potentially beta-bourbonene
C. foetidissima	5	4	17.2	4	16.9	14.1	Potentially (Z)-ionone
C. foetidissima	5	4	18.4	4	18.1	15.3	dihydro-b-ionone
C. foetidissima	5	5	19	4	18.7	16	beta-Ionone
C. foetidissima	5	5	19.7	4	19.4	16.6	(E)-nerolidol
C. maxima	4	3	13.7	6	13.3	10.5	linalool
C. maxima	5	5	14.7	5	14.4	11.45	1,4-dimethoxybenzene
C. maxima	5	5	14.5	5	14.2	11.3	Potentially 1-ethenyl-4-methoxy benzene
C. maxima	5	5	16.7	5	16.3	13.5	Indole
C. maxima	5	5	17.2	5	16.9	14.1	Potentially (Z)-ionone
C. maxima	5	5	19.7	5	19.4	16.6	(E)-nerolidol
C. ovifera	4	3	13.7	6	13.3	10.5	linalool
C. ovifera	5	5	14.7	5	14.4	11.45	1,4-dimethoxybenzene
C. ovifera	4	5	18.4	4	18.1	15.3	dihydro-b-ionone
C. texana	5	5	14.7	5	14.4	11.45	1,4-dimethoxybenzene
C. texana	4	4	15.2	6	14.9	12.2	methyl salicylate
C. texana	5	5	19.7	5	19.4	16.6	(E)-nerolidol
