# Supplementary material for: Domestication Reduces Floral Volatile Richness in Squash (Cucurbitaceae: Cucurbita) But Conserves Key Compounds Critical for Pollinator Attraction
Source: J Chem Ecol. 2025 Dec 3;51(6):116. doi: 10.1007/s10886-025-01664-5 (PMC12675732; doi:10.1007/s10886-025-01664-5)
Supplement: Supplementary file 6 — Supplementary file6 (XLSX 50 KB) [file 10886_2025_1664_MOESM6_ESM.xlsx]

## Sheet: Sheet1
Supplementary Table 6: Compound lures used for blue vane trap assay
Date	Trap 1	Trap 2	Trap 3	Trap 4	Trap 5	Trap 6	Trap 7	Trap 8	Trap 9	Notes	Compound swapped/traps checked time
20240802	Control	1,4-Dimethoxybenzene	Indole	Ethynylanisole	(E)-Nerolidol	β-Ionone	dihydro-β-Ionone	Methyl Salicylate	Linalool	Rainy	17:45:00
20240803	1,4-Dimethoxybenzene	Linalool	Control	(E)-Nerolidol	dihydro-β-Ionone	Indole	β-Ionone	Ethynylanisole	Methyl Salicylate		21:00:00
20240804	Methyl Salicylate	(E)-Nerolidol	Linalool	dihydro-β-Ionone	1,4-Dimethoxybenzene	β-Ionone	Ethynylanisole	Control	Indole		19:30:00
20240805	Linalool	Control	(E)-Nerolidol	β-Ionone	Indole	1,4-Dimethoxybenzene	Methyl Salicylate	dihydro-β-Ionone	Ethynylanisole	Rainy	20:00:00
20240806	dihydro-β-Ionone	(E)-Nerolidol	β-Ionone	Indole	Ethynylanisole	Methyl Salicylate	Linalool	1,4-Dimethoxybenzene	Control		19:45:00
20240807	Ethynylanisole	Indole	Linalool	Methyl Salicylate	dihydro-β-Ionone	1,4-Dimethoxybenzene	Control	β-Ionone	(E)-Nerolidol		18:15:00
20240808	Control	1,4-Dimethoxybenzene	(E)-Nerolidol	β-Ionone	Ethynylanisole	Indole	Linalool	Methyl Salicylate	dihydro-β-Ionone	Rainy	21:00:00
20240811	dihydro-β-Ionone	Methyl Salicylate	Indole	Ethynylanisole	β-Ionone	(E)-Nerolidol	1,4-Dimethoxybenzene	Control	Linalool		19:20:00
20240812	1,4-Dimethoxybenzene	Indole	Control	dihydro-β-Ionone	(E)-Nerolidol	Linalool	β-Ionone	Methyl Salicylate	Ethynylanisole		18:00:00
20240813	(E)-Nerolidol	1,4-Dimethoxybenzene	Methyl Salicylate	Linalool	Control	Ethnylanisole	Indole	β-Ionone	dihydro-β-Ionone		18:30:00
