# Supplementary material for: Domestication Reduces Floral Volatile Richness in Squash (Cucurbitaceae: Cucurbita) But Conserves Key Compounds Critical for Pollinator Attraction
Source: J Chem Ecol. 2025 Dec 3;51(6):116. doi: 10.1007/s10886-025-01664-5 (PMC12675732; doi:10.1007/s10886-025-01664-5)
Supplement: Supplementary file 7 — Supplementary file7 (XLSX 230 KB) [file 10886_2025_1664_MOESM7_ESM.xlsx]

## Sheet: Sheet1
Supplementary Table 7: behavioral data and mean emissions (in ng) of EAG-active compounds
Species	Flower..	Flower..perPlant	Bee.Species	Bee.Behaviour	Bee..	Bee..perFlower	Bee..perFlowerperPlant	1,4-Dimethoxybenzene	Beta Ionone	(E)-Nerolidol	Indole	Linalool	Methyl Salicylate	Dihydro Beta Ionone
C.andreana	2	2	Peponapis	N	1	0.5	0.5	264.83	0	10248.7	0	752.746	0.660093	0
C.andreana	6	3	Peponapis	N	0	0	0	264.83	0	10248.7	0	752.746	0.660093	0
C.andreana	1	0.5	Peponapis	N	2	2	4	264.83	0	10248.7	0	752.746	0.660093	0
C.andreana	3	1.5	Peponapis	N	3	1	2	264.83	0	10248.7	0	752.746	0.660093	0
C.andreana	4	2	Peponapis	N	3	0.75	1.5	264.83	0	10248.7	0	752.746	0.660093	0
C.andreana	3	1.5	Peponapis	N	3	1	2	264.83	0	10248.7	0	752.746	0.660093	0
C.andreana	3	1	Peponapis	N	6	2	6	264.83	0	10248.7	0	752.746	0.660093	0
C.andreana	3	1	Peponapis	N	1	0.333333	1	264.83	0	10248.7	0	752.746	0.660093	0
C.andreana	9	3	Peponapis	N	0	0	0	264.83	0	10248.7	0	752.746	0.660093	0
C.andreana	7	1.75	Peponapis	N	1	0.142857	0.571429	264.83	0	10248.7	0	752.746	0.660093	0
C.andreana	9	2.25	Peponapis	N	0	0	0	264.83	0	10248.7	0	752.746	0.660093	0
C.andreana	10	2.5	Peponapis	N	0	0	0	264.83	0	10248.7	0	752.746	0.660093	0
C.andreana	13	3.25	Peponapis	N	5	0.384615	1.53846	264.83	0	10248.7	0	752.746	0.660093	0
C.andreana	5	1.25	Peponapis	N	7	1.4	5.6	264.83	0	10248.7	0	752.746	0.660093	0
C.andreana	6	1.5	Peponapis	N	14	2.33333	9.33333	264.83	0	10248.7	0	752.746	0.660093	0
C.andreana	18	4.5	Peponapis	N	0	0	0	264.83	0	10248.7	0	752.746	0.660093	0
C.andreana	7	1.75	Peponapis	N	0	0	0	264.83	0	10248.7	0	752.746	0.660093	0
C.andreana	21	5.25	Peponapis	N	6	0.285714	1.14286	264.83	0	10248.7	0	752.746	0.660093	0
C.andreana	14	3.5	Peponapis	N	0	0	0	264.83	0	10248.7	0	752.746	0.660093	0
C.andreana	3	0.6	Peponapis	N	0	0	0	264.83	0	10248.7	0	752.746	0.660093	0
C.andreana	4	0.8	Peponapis	N	1	0.25	1.25	264.83	0	10248.7	0	752.746	0.660093	0
C.andreana	5	1	Peponapis	N	1	0.2	1	264.83	0	10248.7	0	752.746	0.660093	0
C.andreana	7	1.4	Peponapis	N	3	0.428571	2.14286	264.83	0	10248.7	0	752.746	0.660093	0
C.andreana	7	1.4	Peponapis	N	10	1.42857	7.14286	264.83	0	10248.7	0	752.746	0.660093	0
C.andreana	20	4	Peponapis	N	9	0.45	2.25	264.83	0	10248.7	0	752.746	0.660093	0
C.andreana	23	4.6	Peponapis	N	0	0	0	264.83	0	10248.7	0	752.746	0.660093	0
C.andreana	25	5	Peponapis	N	1	0.04	0.2	264.83	0	10248.7	0	752.746	0.660093	0
C.andreana	3	0.6	Peponapis	N	2	0.666667	3.33333	264.83	0	10248.7	0	752.746	0.660093	0
C.andreana	14	2.8	Peponapis	N	6	0.428571	2.14286	264.83	0	10248.7	0	752.746	0.660093	0
C.andreana	16	3.2	Peponapis	N	1	0.0625	0.3125	264.83	0	10248.7	0	752.746	0.660093	0
C.andreana	8	1.6	Peponapis	N	13	1.625	8.125	264.83	0	10248.7	0	752.746	0.660093	0
C.andreana	13	2.6	Peponapis	N	6	0.461538	2.30769	264.83	0	10248.7	0	752.746	0.660093	0
C.andreana	17	3.4	Peponapis	N	4	0.235294	1.17647	264.83	0	10248.7	0	752.746	0.660093	0
C.andreana	20	4	Peponapis	N	18	0.9	4.5	264.83	0	10248.7	0	752.746	0.660093	0
C.andreana	21	4.2	Peponapis	N	3	0.142857	0.714286	264.83	0	10248.7	0	752.746	0.660093	0
C.andreana	24	4.8	Peponapis	N	3	0.125	0.625	264.83	0	10248.7	0	752.746	0.660093	0
C.andreana	1	0.2	Peponapis	N	0	0	0	264.83	0	10248.7	0	752.746	0.660093	0
C.andreana	4	0.8	Peponapis	N	4	1	5	264.83	0	10248.7	0	752.746	0.660093	0
C.andreana	5	1	Peponapis	N	3	0.6	3	264.83	0	10248.7	0	752.746	0.660093	0
C.andreana	8	1.6	Peponapis	N	5	0.625	3.125	264.83	0	10248.7	0	752.746	0.660093	0
C.andreana	12	2.4	Peponapis	N	0	0	0	264.83	0	10248.7	0	752.746	0.660093	0
C.andreana	20	4	Peponapis	N	1	0.05	0.25	264.83	0	10248.7	0	752.746	0.660093	0
C.andreana	1	0.142857	Peponapis	N	0	0	0	264.83	0	10248.7	0	752.746	0.660093	0
C.andreana	2	0.285714	Peponapis	N	0	0	0	264.83	0	10248.7	0	752.746	0.660093	0
C.andreana	2	0.285714	Peponapis	N	0	0	0	264.83	0	10248.7	0	752.746	0.660093	0
C.andreana	3	0.428571	Peponapis	N	3	1	7	264.83	0	10248.7	0	752.746	0.660093	0
C.andreana	7	1	Peponapis	N	8	1.14286	8	264.83	0	10248.7	0	752.746	0.660093	0
C.andreana	9	1.28571	Peponapis	N	8	0.888889	6.22222	264.83	0	10248.7	0	752.746	0.660093	0
C.andreana	12	1.71429	Peponapis	N	12	1	7	264.83	0	10248.7	0	752.746	0.660093	0
C.andreana	18	2.57143	Peponapis	N	15	0.833333	5.83333	264.83	0	10248.7	0	752.746	0.660093	0
C.andreana	20	2.85714	Peponapis	N	12	0.6	4.2	264.83	0	10248.7	0	752.746	0.660093	0
C.andreana	20	2.85714	Peponapis	N	12	0.6	4.2	264.83	0	10248.7	0	752.746	0.660093	0
C.andreana	25	3.57143	Peponapis	N	23	0.92	6.44	264.83	0	10248.7	0	752.746	0.660093	0
C.andreana	27	3.85714	Peponapis	N	18	0.666667	4.66667	264.83	0	10248.7	0	752.746	0.660093	0
C.andreana	28	4	Peponapis	N	14	0.5	3.5	264.83	0	10248.7	0	752.746	0.660093	0
C.andreana	28	4	Peponapis	N	12	0.428571	3	264.83	0	10248.7	0	752.746	0.660093	0
C.andreana	35	5	Peponapis	N	20	0.571429	4	264.83	0	10248.7	0	752.746	0.660093	0
C.andreana	36	5.14286	Peponapis	N	9	0.25	1.75	264.83	0	10248.7	0	752.746	0.660093	0
C.andreana	42	6	Peponapis	N	8	0.190476	1.33333	264.83	0	10248.7	0	752.746	0.660093	0
C.andreana	50	7.14286	Peponapis	N	14	0.28	1.96	264.83	0	10248.7	0	752.746	0.660093	0
C.andreana	53	7.57143	Peponapis	N	14	0.264151	1.84906	264.83	0	10248.7	0	752.746	0.660093	0
C.andreana	54	7.71429	Peponapis	N	9	0.166667	1.16667	264.83	0	10248.7	0	752.746	0.660093	0
C.andreana	65	9.28571	Peponapis	N	12	0.184615	1.29231	264.83	0	10248.7	0	752.746	0.660093	0
C.andreana	9	4.5	Peponapis	N	3	0.333333	0.666667	264.83	0	10248.7	0	752.746	0.660093	0
C.andreana	1	0.333333	Peponapis	N	3	3	9	264.83	0	10248.7	0	752.746	0.660093	0
C.andreana	3	1	Peponapis	N	2	0.666667	2	264.83	0	10248.7	0	752.746	0.660093	0
C.andreana	3	1	Peponapis	N	1	0.333333	1	264.83	0	10248.7	0	752.746	0.660093	0
C.andreana	6	2	Peponapis	N	8	1.33333	4	264.83	0	10248.7	0	752.746	0.660093	0
C.andreana	4	1.33333	Peponapis	N	16	4	12	264.83	0	10248.7	0	752.746	0.660093	0
C.andreana	4	1.33333	Peponapis	N	1	0.25	0.75	264.83	0	10248.7	0	752.746	0.660093	0
C.andreana	3	0.75	Peponapis	N	7	2.33333	9.33333	264.83	0	10248.7	0	752.746	0.660093	0
C.andreana	9	2.25	Peponapis	N	4	0.444444	1.77778	264.83	0	10248.7	0	752.746	0.660093	0
C.andreana	10	2.5	Peponapis	N	11	1.1	4.4	264.83	0	10248.7	0	752.746	0.660093	0
C.andreana	10	2.5	Peponapis	N	0	0	0	264.83	0	10248.7	0	752.746	0.660093	0
C.andreana	1	0.25	Peponapis	N	0	0	0	264.83	0	10248.7	0	752.746	0.660093	0
C.andreana	9	2.25	Peponapis	N	20	2.22222	8.88889	264.83	0	10248.7	0	752.746	0.660093	0
C.andreana	11	2.75	Peponapis	N	0	0	0	264.83	0	10248.7	0	752.746	0.660093	0
C.andreana	24	6	Peponapis	N	2	0.0833333	0.333333	264.83	0	10248.7	0	752.746	0.660093	0
C.andreana	6	1.5	Peponapis	N	14	2.33333	9.33333	264.83	0	10248.7	0	752.746	0.660093	0
C.andreana	10	2.5	Peponapis	N	3	0.3	1.2	264.83	0	10248.7	0	752.746	0.660093	0
C.andreana	11	2.75	Peponapis	N	1	0.0909091	0.363636	264.83	0	10248.7	0	752.746	0.660093	0
C.andreana	22	5.5	Peponapis	N	8	0.363636	1.45455	264.83	0	10248.7	0	752.746	0.660093	0
C.andreana	7	1.4	Peponapis	N	16	2.28571	11.4286	264.83	0	10248.7	0	752.746	0.660093	0
C.andreana	9	1.8	Peponapis	N	17	1.88889	9.44444	264.83	0	10248.7	0	752.746	0.660093	0
C.andreana	12	2.4	Peponapis	N	4	0.333333	1.66667	264.83	0	10248.7	0	752.746	0.660093	0
C.andreana	15	3	Peponapis	N	12	0.8	4	264.83	0	10248.7	0	752.746	0.660093	0
C.andreana	16	3.2	Peponapis	N	1	0.0625	0.3125	264.83	0	10248.7	0	752.746	0.660093	0
C.andreana	18	3.6	Peponapis	N	10	0.555556	2.77778	264.83	0	10248.7	0	752.746	0.660093	0
C.andreana	22	4.4	Peponapis	N	2	0.0909091	0.454545	264.83	0	10248.7	0	752.746	0.660093	0
C.andreana	22	4.4	Peponapis	N	3	0.136364	0.681818	264.83	0	10248.7	0	752.746	0.660093	0
C.andreana	2	0.4	Peponapis	N	18	9	45	264.83	0	10248.7	0	752.746	0.660093	0
C.andreana	5	1	Peponapis	N	10	2	10	264.83	0	10248.7	0	752.746	0.660093	0
C.andreana	7	1.4	Peponapis	N	5	0.714286	3.57143	264.83	0	10248.7	0	752.746	0.660093	0
C.andreana	9	1.8	Peponapis	N	3	0.333333	1.66667	264.83	0	10248.7	0	752.746	0.660093	0
C.andreana	11	2.2	Peponapis	N	8	0.727273	3.63636	264.83	0	10248.7	0	752.746	0.660093	0
C.andreana	13	2.6	Peponapis	N	0	0	0	264.83	0	10248.7	0	752.746	0.660093	0
C.andreana	18	3.6	Peponapis	N	2	0.111111	0.555556	264.83	0	10248.7	0	752.746	0.660093	0
C.andreana	19	3.8	Peponapis	N	11	0.578947	2.89474	264.83	0	10248.7	0	752.746	0.660093	0
C.andreana	3	0.6	Peponapis	N	3	1	5	264.83	0	10248.7	0	752.746	0.660093	0
C.andreana	4	0.8	Peponapis	N	1	0.25	1.25	264.83	0	10248.7	0	752.746	0.660093	0
C.andreana	6	1.2	Peponapis	N	5	0.833333	4.16667	264.83	0	10248.7	0	752.746	0.660093	0
C.andreana	8	1.6	Peponapis	N	7	0.875	4.375	264.83	0	10248.7	0	752.746	0.660093	0
C.andreana	15	3	Peponapis	N	0	0	0	264.83	0	10248.7	0	752.746	0.660093	0
C.andreana	3	0.6	Peponapis	N	4	1.33333	6.66667	264.83	0	10248.7	0	752.746	0.660093	0
C.andreana	10	2	Peponapis	N	14	1.4	7	264.83	0	10248.7	0	752.746	0.660093	0
C.andreana	1	1	Peponapis	N	4	4	4	264.83	0	10248.7	0	752.746	0.660093	0
C.andreana	2	1	Peponapis	N	7	3.5	7	264.83	0	10248.7	0	752.746	0.660093	0
C.andreana	6	3	Peponapis	N	0	0	0	264.83	0	10248.7	0	752.746	0.660093	0
C.andreana	3	1.5	Peponapis	N	1	0.333333	0.666667	264.83	0	10248.7	0	752.746	0.660093	0
C.andreana	1	0.5	Peponapis	N	4	4	8	264.83	0	10248.7	0	752.746	0.660093	0
C.andreana	2	0.666667	Peponapis	N	0	0	0	264.83	0	10248.7	0	752.746	0.660093	0
C.andreana	2	0.666667	Peponapis	N	0	0	0	264.83	0	10248.7	0	752.746	0.660093	0
C.andreana	6	2	Peponapis	N	4	0.666667	2	264.83	0	10248.7	0	752.746	0.660093	0
C.andreana	2	0.5	Peponapis	N	0	0	0	264.83	0	10248.7	0	752.746	0.660093	0
C.andreana	22	5.5	Peponapis	N	2	0.0909091	0.363636	264.83	0	10248.7	0	752.746	0.660093	0
C.andreana	4	1	Peponapis	N	7	1.75	7	264.83	0	10248.7	0	752.746	0.660093	0
C.andreana	16	4	Peponapis	N	1	0.0625	0.25	264.83	0	10248.7	0	752.746	0.660093	0
C.andreana	17	4.25	Peponapis	N	17	1	4	264.83	0	10248.7	0	752.746	0.660093	0
C.andreana	20	5	Peponapis	N	0	0	0	264.83	0	10248.7	0	752.746	0.660093	0
C.andreana	2	0.5	Peponapis	N	5	2.5	10	264.83	0	10248.7	0	752.746	0.660093	0
C.andreana	5	1.25	Peponapis	N	2	0.4	1.6	264.83	0	10248.7	0	752.746	0.660093	0
C.andreana	9	2.25	Peponapis	N	7	0.777778	3.11111	264.83	0	10248.7	0	752.746	0.660093	0
C.andreana	20	5	Peponapis	N	2	0.1	0.4	264.83	0	10248.7	0	752.746	0.660093	0
C.andreana	23	5.75	Peponapis	N	9	0.391304	1.56522	264.83	0	10248.7	0	752.746	0.660093	0
C.andreana	1	0.25	Peponapis	N	2	2	8	264.83	0	10248.7	0	752.746	0.660093	0
C.andreana	1	0.2	Peponapis	N	1	1	5	264.83	0	10248.7	0	752.746	0.660093	0
C.andreana	6	1.2	Peponapis	N	12	2	10	264.83	0	10248.7	0	752.746	0.660093	0
C.andreana	9	1.8	Peponapis	N	9	1	5	264.83	0	10248.7	0	752.746	0.660093	0
C.andreana	11	2.2	Peponapis	N	14	1.27273	6.36364	264.83	0	10248.7	0	752.746	0.660093	0
C.andreana	11	2.2	Peponapis	N	0	0	0	264.83	0	10248.7	0	752.746	0.660093	0
C.andreana	12	2.4	Peponapis	N	0	0	0	264.83	0	10248.7	0	752.746	0.660093	0
C.andreana	13	2.6	Peponapis	N	0	0	0	264.83	0	10248.7	0	752.746	0.660093	0
C.andreana	14	2.8	Peponapis	N	13	0.928571	4.64286	264.83	0	10248.7	0	752.746	0.660093	0
C.andreana	19	3.8	Peponapis	N	17	0.894737	4.47368	264.83	0	10248.7	0	752.746	0.660093	0
C.andreana	20	4	Peponapis	N	13	0.65	3.25	264.83	0	10248.7	0	752.746	0.660093	0
C.andreana	30	6	Peponapis	N	13	0.433333	2.16667	264.83	0	10248.7	0	752.746	0.660093	0
C.andreana	17	3.4	Peponapis	N	1	0.0588235	0.294118	264.83	0	10248.7	0	752.746	0.660093	0
C.andreana	2	0.4	Peponapis	N	0	0	0	264.83	0	10248.7	0	752.746	0.660093	0
C.andreana	4	0.8	Peponapis	N	3	0.75	3.75	264.83	0	10248.7	0	752.746	0.660093	0
C.andreana	6	1.2	Peponapis	N	6	1	5	264.83	0	10248.7	0	752.746	0.660093	0
C.andreana	7	1.4	Peponapis	N	19	2.71429	13.5714	264.83	0	10248.7	0	752.746	0.660093	0
C.andreana	9	1.8	Peponapis	N	18	2	10	264.83	0	10248.7	0	752.746	0.660093	0
C.andreana	14	2.8	Peponapis	N	10	0.714286	3.57143	264.83	0	10248.7	0	752.746	0.660093	0
C.andreana	20	4	Peponapis	N	4	0.2	1	264.83	0	10248.7	0	752.746	0.660093	0
C.andreana	20	4	Peponapis	N	7	0.35	1.75	264.83	0	10248.7	0	752.746	0.660093	0
C.andreana	2	0.4	Peponapis	N	5	2.5	12.5	264.83	0	10248.7	0	752.746	0.660093	0
C.andreana	4	0.8	Peponapis	N	4	1	5	264.83	0	10248.7	0	752.746	0.660093	0
C.andreana	11	2.2	Peponapis	N	3	0.272727	1.36364	264.83	0	10248.7	0	752.746	0.660093	0
C.andreana	12	2.4	Peponapis	N	7	0.583333	2.91667	264.83	0	10248.7	0	752.746	0.660093	0
C.andreana	2	2	Peponapis	A	7	3.5	3.5	264.83	0	10248.7	0	752.746	0.660093	0
C.andreana	6	3	Peponapis	A	5	0.833333	1.66667	264.83	0	10248.7	0	752.746	0.660093	0
C.andreana	1	0.5	Peponapis	A	1	1	2	264.83	0	10248.7	0	752.746	0.660093	0
C.andreana	3	1.5	Peponapis	A	0	0	0	264.83	0	10248.7	0	752.746	0.660093	0
C.andreana	4	2	Peponapis	A	8	2	4	264.83	0	10248.7	0	752.746	0.660093	0
C.andreana	3	1.5	Peponapis	A	7	2.33333	4.66667	264.83	0	10248.7	0	752.746	0.660093	0
C.andreana	3	1	Peponapis	A	13	4.33333	13	264.83	0	10248.7	0	752.746	0.660093	0
C.andreana	3	1	Peponapis	A	4	1.33333	4	264.83	0	10248.7	0	752.746	0.660093	0
C.andreana	9	3	Peponapis	A	11	1.22222	3.66667	264.83	0	10248.7	0	752.746	0.660093	0
C.andreana	7	1.75	Peponapis	A	16	2.28571	9.14286	264.83	0	10248.7	0	752.746	0.660093	0
C.andreana	9	2.25	Peponapis	A	0	0	0	264.83	0	10248.7	0	752.746	0.660093	0
C.andreana	10	2.5	Peponapis	A	0	0	0	264.83	0	10248.7	0	752.746	0.660093	0
C.andreana	13	3.25	Peponapis	A	1	0.0769231	0.307692	264.83	0	10248.7	0	752.746	0.660093	0
C.andreana	5	1.25	Peponapis	A	2	0.4	1.6	264.83	0	10248.7	0	752.746	0.660093	0
C.andreana	6	1.5	Peponapis	A	10	1.66667	6.66667	264.83	0	10248.7	0	752.746	0.660093	0
C.andreana	18	4.5	Peponapis	A	5	0.277778	1.11111	264.83	0	10248.7	0	752.746	0.660093	0
C.andreana	7	1.75	Peponapis	A	14	2	8	264.83	0	10248.7	0	752.746	0.660093	0
C.andreana	21	5.25	Peponapis	A	6	0.285714	1.14286	264.83	0	10248.7	0	752.746	0.660093	0
C.andreana	14	3.5	Peponapis	A	0	0	0	264.83	0	10248.7	0	752.746	0.660093	0
C.andreana	3	0.6	Peponapis	A	1	0.333333	1.66667	264.83	0	10248.7	0	752.746	0.660093	0
C.andreana	4	0.8	Peponapis	A	6	1.5	7.5	264.83	0	10248.7	0	752.746	0.660093	0
C.andreana	5	1	Peponapis	A	24	4.8	24	264.83	0	10248.7	0	752.746	0.660093	0
C.andreana	7	1.4	Peponapis	A	0	0	0	264.83	0	10248.7	0	752.746	0.660093	0
C.andreana	7	1.4	Peponapis	A	4	0.571429	2.85714	264.83	0	10248.7	0	752.746	0.660093	0
C.andreana	20	4	Peponapis	A	17	0.85	4.25	264.83	0	10248.7	0	752.746	0.660093	0
C.andreana	23	4.6	Peponapis	A	0	0	0	264.83	0	10248.7	0	752.746	0.660093	0
C.andreana	25	5	Peponapis	A	16	0.64	3.2	264.83	0	10248.7	0	752.746	0.660093	0
C.andreana	3	0.6	Peponapis	A	7	2.33333	11.6667	264.83	0	10248.7	0	752.746	0.660093	0
C.andreana	14	2.8	Peponapis	A	1	0.0714286	0.357143	264.83	0	10248.7	0	752.746	0.660093	0
C.andreana	16	3.2	Peponapis	A	0	0	0	264.83	0	10248.7	0	752.746	0.660093	0
C.andreana	8	1.6	Peponapis	A	12	1.5	7.5	264.83	0	10248.7	0	752.746	0.660093	0
C.andreana	13	2.6	Peponapis	A	15	1.15385	5.76923	264.83	0	10248.7	0	752.746	0.660093	0
C.andreana	17	3.4	Peponapis	A	3	0.176471	0.882353	264.83	0	10248.7	0	752.746	0.660093	0
C.andreana	20	4	Peponapis	A	2	0.1	0.5	264.83	0	10248.7	0	752.746	0.660093	0
C.andreana	21	4.2	Peponapis	A	0	0	0	264.83	0	10248.7	0	752.746	0.660093	0
C.andreana	24	4.8	Peponapis	A	0	0	0	264.83	0	10248.7	0	752.746	0.660093	0
C.andreana	1	0.2	Peponapis	A	0	0	0	264.83	0	10248.7	0	752.746	0.660093	0
C.andreana	4	0.8	Peponapis	A	11	2.75	13.75	264.83	0	10248.7	0	752.746	0.660093	0
C.andreana	5	1	Peponapis	A	34	6.8	34	264.83	0	10248.7	0	752.746	0.660093	0
C.andreana	8	1.6	Peponapis	A	15	1.875	9.375	264.83	0	10248.7	0	752.746	0.660093	0
C.andreana	12	2.4	Peponapis	A	0	0	0	264.83	0	10248.7	0	752.746	0.660093	0
C.andreana	20	4	Peponapis	A	13	0.65	3.25	264.83	0	10248.7	0	752.746	0.660093	0
C.andreana	1	0.142857	Peponapis	A	1	1	7	264.83	0	10248.7	0	752.746	0.660093	0
C.andreana	2	0.285714	Peponapis	A	0	0	0	264.83	0	10248.7	0	752.746	0.660093	0
C.andreana	2	0.285714	Peponapis	A	0	0	0	264.83	0	10248.7	0	752.746	0.660093	0
C.andreana	3	0.428571	Peponapis	A	2	0.666667	4.66667	264.83	0	10248.7	0	752.746	0.660093	0
C.andreana	7	1	Peponapis	A	0	0	0	264.83	0	10248.7	0	752.746	0.660093	0
C.andreana	9	1.28571	Peponapis	A	3	0.333333	2.33333	264.83	0	10248.7	0	752.746	0.660093	0
C.andreana	12	1.71429	Peponapis	A	2	0.166667	1.16667	264.83	0	10248.7	0	752.746	0.660093	0
C.andreana	18	2.57143	Peponapis	A	3	0.166667	1.16667	264.83	0	10248.7	0	752.746	0.660093	0
C.andreana	20	2.85714	Peponapis	A	2	0.1	0.7	264.83	0	10248.7	0	752.746	0.660093	0
C.andreana	20	2.85714	Peponapis	A	10	0.5	3.5	264.83	0	10248.7	0	752.746	0.660093	0
C.andreana	25	3.57143	Peponapis	A	3	0.12	0.84	264.83	0	10248.7	0	752.746	0.660093	0
C.andreana	27	3.85714	Peponapis	A	6	0.222222	1.55556	264.83	0	10248.7	0	752.746	0.660093	0
C.andreana	28	4	Peponapis	A	8	0.285714	2	264.83	0	10248.7	0	752.746	0.660093	0
C.andreana	28	4	Peponapis	A	1	0.0357143	0.25	264.83	0	10248.7	0	752.746	0.660093	0
C.andreana	35	5	Peponapis	A	5	0.142857	1	264.83	0	10248.7	0	752.746	0.660093	0
C.andreana	36	5.14286	Peponapis	A	3	0.0833333	0.583333	264.83	0	10248.7	0	752.746	0.660093	0
C.andreana	42	6	Peponapis	A	0	0	0	264.83	0	10248.7	0	752.746	0.660093	0
C.andreana	50	7.14286	Peponapis	A	3	0.06	0.42	264.83	0	10248.7	0	752.746	0.660093	0
C.andreana	53	7.57143	Peponapis	A	10	0.188679	1.32075	264.83	0	10248.7	0	752.746	0.660093	0
C.andreana	54	7.71429	Peponapis	A	3	0.0555556	0.388889	264.83	0	10248.7	0	752.746	0.660093	0
C.andreana	65	9.28571	Peponapis	A	14	0.215385	1.50769	264.83	0	10248.7	0	752.746	0.660093	0
C.andreana	9	4.5	Peponapis	A	6	0.666667	1.33333	264.83	0	10248.7	0	752.746	0.660093	0
C.andreana	1	0.333333	Peponapis	A	8	8	24	264.83	0	10248.7	0	752.746	0.660093	0
C.andreana	3	1	Peponapis	A	17	5.66667	17	264.83	0	10248.7	0	752.746	0.660093	0
C.andreana	3	1	Peponapis	A	1	0.333333	1	264.83	0	10248.7	0	752.746	0.660093	0
C.andreana	6	2	Peponapis	A	9	1.5	4.5	264.83	0	10248.7	0	752.746	0.660093	0
C.andreana	4	1.33333	Peponapis	A	8	2	6	264.83	0	10248.7	0	752.746	0.660093	0
C.andreana	4	1.33333	Peponapis	A	12	3	9	264.83	0	10248.7	0	752.746	0.660093	0
C.andreana	3	0.75	Peponapis	A	17	5.66667	22.6667	264.83	0	10248.7	0	752.746	0.660093	0
C.andreana	9	2.25	Peponapis	A	9	1	4	264.83	0	10248.7	0	752.746	0.660093	0
C.andreana	10	2.5	Peponapis	A	29	2.9	11.6	264.83	0	10248.7	0	752.746	0.660093	0
C.andreana	10	2.5	Peponapis	A	2	0.2	0.8	264.83	0	10248.7	0	752.746	0.660093	0
C.andreana	1	0.25	Peponapis	A	0	0	0	264.83	0	10248.7	0	752.746	0.660093	0
C.andreana	9	2.25	Peponapis	A	18	2	8	264.83	0	10248.7	0	752.746	0.660093	0
C.andreana	11	2.75	Peponapis	A	1	0.0909091	0.363636	264.83	0	10248.7	0	752.746	0.660093	0
C.andreana	24	6	Peponapis	A	5	0.208333	0.833333	264.83	0	10248.7	0	752.746	0.660093	0
C.andreana	6	1.5	Peponapis	A	8	1.33333	5.33333	264.83	0	10248.7	0	752.746	0.660093	0
C.andreana	10	2.5	Peponapis	A	19	1.9	7.6	264.83	0	10248.7	0	752.746	0.660093	0
C.andreana	11	2.75	Peponapis	A	17	1.54545	6.18182	264.83	0	10248.7	0	752.746	0.660093	0
C.andreana	22	5.5	Peponapis	A	10	0.454545	1.81818	264.83	0	10248.7	0	752.746	0.660093	0
C.andreana	7	1.4	Peponapis	A	22	3.14286	15.7143	264.83	0	10248.7	0	752.746	0.660093	0
C.andreana	9	1.8	Peponapis	A	24	2.66667	13.3333	264.83	0	10248.7	0	752.746	0.660093	0
C.andreana	12	2.4	Peponapis	A	2	0.166667	0.833333	264.83	0	10248.7	0	752.746	0.660093	0
C.andreana	15	3	Peponapis	A	24	1.6	8	264.83	0	10248.7	0	752.746	0.660093	0
C.andreana	16	3.2	Peponapis	A	25	1.5625	7.8125	264.83	0	10248.7	0	752.746	0.660093	0
C.andreana	18	3.6	Peponapis	A	0	0	0	264.83	0	10248.7	0	752.746	0.660093	0
C.andreana	22	4.4	Peponapis	A	2	0.0909091	0.454545	264.83	0	10248.7	0	752.746	0.660093	0
C.andreana	22	4.4	Peponapis	A	2	0.0909091	0.454545	264.83	0	10248.7	0	752.746	0.660093	0
C.andreana	2	0.4	Peponapis	A	9	4.5	22.5	264.83	0	10248.7	0	752.746	0.660093	0
C.andreana	5	1	Peponapis	A	4	0.8	4	264.83	0	10248.7	0	752.746	0.660093	0
C.andreana	7	1.4	Peponapis	A	15	2.14286	10.7143	264.83	0	10248.7	0	752.746	0.660093	0
C.andreana	9	1.8	Peponapis	A	19	2.11111	10.5556	264.83	0	10248.7	0	752.746	0.660093	0
C.andreana	11	2.2	Peponapis	A	23	2.09091	10.4545	264.83	0	10248.7	0	752.746	0.660093	0
C.andreana	13	2.6	Peponapis	A	6	0.461538	2.30769	264.83	0	10248.7	0	752.746	0.660093	0
C.andreana	18	3.6	Peponapis	A	3	0.166667	0.833333	264.83	0	10248.7	0	752.746	0.660093	0
C.andreana	19	3.8	Peponapis	A	42	2.21053	11.0526	264.83	0	10248.7	0	752.746	0.660093	0
C.andreana	3	0.6	Peponapis	A	12	4	20	264.83	0	10248.7	0	752.746	0.660093	0
C.andreana	4	0.8	Peponapis	A	5	1.25	6.25	264.83	0	10248.7	0	752.746	0.660093	0
C.andreana	6	1.2	Peponapis	A	17	2.83333	14.1667	264.83	0	10248.7	0	752.746	0.660093	0
C.andreana	8	1.6	Peponapis	A	29	3.625	18.125	264.83	0	10248.7	0	752.746	0.660093	0
C.andreana	15	3	Peponapis	A	25	1.66667	8.33333	264.83	0	10248.7	0	752.746	0.660093	0
C.andreana	3	0.6	Peponapis	A	28	9.33333	46.6667	264.83	0	10248.7	0	752.746	0.660093	0
C.andreana	10	2	Peponapis	A	4	0.4	2	264.83	0	10248.7	0	752.746	0.660093	0
C.andreana	1	1	Peponapis	A	0	0	0	264.83	0	10248.7	0	752.746	0.660093	0
C.andreana	2	1	Peponapis	A	6	3	6	264.83	0	10248.7	0	752.746	0.660093	0
C.andreana	6	3	Peponapis	A	3	0.5	1	264.83	0	10248.7	0	752.746	0.660093	0
C.andreana	3	1.5	Peponapis	A	1	0.333333	0.666667	264.83	0	10248.7	0	752.746	0.660093	0
C.andreana	1	0.5	Peponapis	A	9	9	18	264.83	0	10248.7	0	752.746	0.660093	0
C.andreana	2	0.666667	Peponapis	A	0	0	0	264.83	0	10248.7	0	752.746	0.660093	0
C.andreana	2	0.666667	Peponapis	A	0	0	0	264.83	0	10248.7	0	752.746	0.660093	0
C.andreana	6	2	Peponapis	A	34	5.66667	17	264.83	0	10248.7	0	752.746	0.660093	0
C.andreana	2	0.5	Peponapis	A	0	0	0	264.83	0	10248.7	0	752.746	0.660093	0
C.andreana	22	5.5	Peponapis	A	3	0.136364	0.545455	264.83	0	10248.7	0	752.746	0.660093	0
C.andreana	4	1	Peponapis	A	11	2.75	11	264.83	0	10248.7	0	752.746	0.660093	0
C.andreana	16	4	Peponapis	A	3	0.1875	0.75	264.83	0	10248.7	0	752.746	0.660093	0
C.andreana	17	4.25	Peponapis	A	1	0.0588235	0.235294	264.83	0	10248.7	0	752.746	0.660093	0
C.andreana	20	5	Peponapis	A	1	0.05	0.2	264.83	0	10248.7	0	752.746	0.660093	0
C.andreana	2	0.5	Peponapis	A	8	4	16	264.83	0	10248.7	0	752.746	0.660093	0
C.andreana	5	1.25	Peponapis	A	1	0.2	0.8	264.83	0	10248.7	0	752.746	0.660093	0
C.andreana	9	2.25	Peponapis	A	8	0.888889	3.55556	264.83	0	10248.7	0	752.746	0.660093	0
C.andreana	20	5	Peponapis	A	6	0.3	1.2	264.83	0	10248.7	0	752.746	0.660093	0
C.andreana	23	5.75	Peponapis	A	6	0.26087	1.04348	264.83	0	10248.7	0	752.746	0.660093	0
C.andreana	1	0.25	Peponapis	A	1	1	4	264.83	0	10248.7	0	752.746	0.660093	0
C.andreana	1	0.2	Peponapis	A	8	8	40	264.83	0	10248.7	0	752.746	0.660093	0
C.andreana	6	1.2	Peponapis	A	6	1	5	264.83	0	10248.7	0	752.746	0.660093	0
C.andreana	9	1.8	Peponapis	A	2	0.222222	1.11111	264.83	0	10248.7	0	752.746	0.660093	0
C.andreana	11	2.2	Peponapis	A	20	1.81818	9.09091	264.83	0	10248.7	0	752.746	0.660093	0
C.andreana	11	2.2	Peponapis	A	4	0.363636	1.81818	264.83	0	10248.7	0	752.746	0.660093	0
C.andreana	12	2.4	Peponapis	A	39	3.25	16.25	264.83	0	10248.7	0	752.746	0.660093	0
C.andreana	13	2.6	Peponapis	A	0	0	0	264.83	0	10248.7	0	752.746	0.660093	0
C.andreana	14	2.8	Peponapis	A	18	1.28571	6.42857	264.83	0	10248.7	0	752.746	0.660093	0
C.andreana	19	3.8	Peponapis	A	0	0	0	264.83	0	10248.7	0	752.746	0.660093	0
C.andreana	20	4	Peponapis	A	21	1.05	5.25	264.83	0	10248.7	0	752.746	0.660093	0
C.andreana	30	6	Peponapis	A	2	0.0666667	0.333333	264.83	0	10248.7	0	752.746	0.660093	0
C.andreana	17	3.4	Peponapis	A	0	0	0	264.83	0	10248.7	0	752.746	0.660093	0
C.andreana	2	0.4	Peponapis	A	0	0	0	264.83	0	10248.7	0	752.746	0.660093	0
C.andreana	4	0.8	Peponapis	A	14	3.5	17.5	264.83	0	10248.7	0	752.746	0.660093	0
C.andreana	6	1.2	Peponapis	A	20	3.33333	16.6667	264.83	0	10248.7	0	752.746	0.660093	0
C.andreana	7	1.4	Peponapis	A	9	1.28571	6.42857	264.83	0	10248.7	0	752.746	0.660093	0
C.andreana	9	1.8	Peponapis	A	15	1.66667	8.33333	264.83	0	10248.7	0	752.746	0.660093	0
C.andreana	14	2.8	Peponapis	A	8	0.571429	2.85714	264.83	0	10248.7	0	752.746	0.660093	0
C.andreana	20	4	Peponapis	A	9	0.45	2.25	264.83	0	10248.7	0	752.746	0.660093	0
C.andreana	20	4	Peponapis	A	10	0.5	2.5	264.83	0	10248.7	0	752.746	0.660093	0
C.andreana	2	0.4	Peponapis	A	13	6.5	32.5	264.83	0	10248.7	0	752.746	0.660093	0
C.andreana	4	0.8	Peponapis	A	10	2.5	12.5	264.83	0	10248.7	0	752.746	0.660093	0
C.andreana	11	2.2	Peponapis	A	2	0.181818	0.909091	264.83	0	10248.7	0	752.746	0.660093	0
C.andreana	12	2.4	Peponapis	A	16	1.33333	6.66667	264.83	0	10248.7	0	752.746	0.660093	0
C.andreana	65	9.28571	Peponapis	P	1	0.0153846	0.107692	264.83	0	10248.7	0	752.746	0.660093	0
C.andreana	53	7.57143	Peponapis	P	4	0.0754717	0.528302	264.83	0	10248.7	0	752.746	0.660093	0
C.andreana	27	3.85714	Peponapis	P	0	0	0	264.83	0	10248.7	0	752.746	0.660093	0
C.andreana	50	7.14286	Peponapis	P	1	0.02	0.14	264.83	0	10248.7	0	752.746	0.660093	0
C.andreana	35	5	Peponapis	P	0	0	0	264.83	0	10248.7	0	752.746	0.660093	0
C.andreana	20	2.85714	Peponapis	P	2	0.1	0.7	264.83	0	10248.7	0	752.746	0.660093	0
C.andreana	42	6	Peponapis	P	2	0.047619	0.333333	264.83	0	10248.7	0	752.746	0.660093	0
C.andreana	28	4	Peponapis	P	0	0	0	264.83	0	10248.7	0	752.746	0.660093	0
C.andreana	18	2.57143	Peponapis	P	0	0	0	264.83	0	10248.7	0	752.746	0.660093	0
C.andreana	54	7.71429	Peponapis	P	0	0	0	264.83	0	10248.7	0	752.746	0.660093	0
C.andreana	28	4	Peponapis	P	2	0.0714286	0.5	264.83	0	10248.7	0	752.746	0.660093	0
C.andreana	12	1.71429	Peponapis	P	0	0	0	264.83	0	10248.7	0	752.746	0.660093	0
C.andreana	36	5.14286	Peponapis	P	0	0	0	264.83	0	10248.7	0	752.746	0.660093	0
C.andreana	7	1	Peponapis	P	0	0	0	264.83	0	10248.7	0	752.746	0.660093	0
C.andreana	25	3.57143	Peponapis	P	0	0	0	264.83	0	10248.7	0	752.746	0.660093	0
C.andreana	1	0.142857	Peponapis	P	0	0	0	264.83	0	10248.7	0	752.746	0.660093	0
C.andreana	20	2.85714	Peponapis	P	0	0	0	264.83	0	10248.7	0	752.746	0.660093	0
C.andreana	9	1.28571	Peponapis	P	0	0	0	264.83	0	10248.7	0	752.746	0.660093	0
C.andreana	3	0.428571	Peponapis	P	0	0	0	264.83	0	10248.7	0	752.746	0.660093	0
C.andreana	2	0.285714	Peponapis	P	0	0	0	264.83	0	10248.7	0	752.746	0.660093	0
C.andreana	2	0.285714	Peponapis	P	0	0	0	264.83	0	10248.7	0	752.746	0.660093	0
C.andreana	6	1.2	Peponapis	P	0	0	0	264.83	0	10248.7	0	752.746	0.660093	0
C.andreana	4	0.8	Peponapis	P	0	0	0	264.83	0	10248.7	0	752.746	0.660093	0
C.andreana	7	1.4	Peponapis	P	0	0	0	264.83	0	10248.7	0	752.746	0.660093	0
C.andreana	1	0.5	Peponapis	P	0	0	0	264.83	0	10248.7	0	752.746	0.660093	0
C.andreana	7	1.4	Peponapis	P	0	0	0	264.83	0	10248.7	0	752.746	0.660093	0
C.andreana	3	0.75	Peponapis	P	0	0	0	264.83	0	10248.7	0	752.746	0.660093	0
C.andreana	3	0.6	Peponapis	P	0	0	0	264.83	0	10248.7	0	752.746	0.660093	0
C.andreana	7	1.4	Peponapis	P	0	0	0	264.83	0	10248.7	0	752.746	0.660093	0
C.andreana	2	0.4	Peponapis	P	0	0	0	264.83	0	10248.7	0	752.746	0.660093	0
C.andreana	4	1.33333	Peponapis	P	0	0	0	264.83	0	10248.7	0	752.746	0.660093	0
C.andreana	1	0.2	Peponapis	P	0	0	0	264.83	0	10248.7	0	752.746	0.660093	0
C.andreana	1	0.5	Peponapis	P	0	0	0	264.83	0	10248.7	0	752.746	0.660093	0
C.andreana	7	1.4	Peponapis	P	0	0	0	264.83	0	10248.7	0	752.746	0.660093	0
C.andreana	5	1.25	Peponapis	P	1	0.2	0.8	264.83	0	10248.7	0	752.746	0.660093	0
C.andreana	8	1.6	Peponapis	P	0	0	0	264.83	0	10248.7	0	752.746	0.660093	0
C.andreana	9	1.8	Peponapis	P	0	0	0	264.83	0	10248.7	0	752.746	0.660093	0
C.andreana	4	1.33333	Peponapis	P	1	0.25	0.75	264.83	0	10248.7	0	752.746	0.660093	0
C.andreana	3	0.6	Peponapis	P	1	0.333333	1.66667	264.83	0	10248.7	0	752.746	0.660093	0
C.andreana	1	0.2	Peponapis	P	0	0	0	264.83	0	10248.7	0	752.746	0.660093	0
C.andreana	3	1.5	Peponapis	P	2	0.666667	1.33333	264.83	0	10248.7	0	752.746	0.660093	0
C.andreana	14	2.8	Peponapis	P	0	0	0	264.83	0	10248.7	0	752.746	0.660093	0
C.andreana	4	1	Peponapis	P	0	0	0	264.83	0	10248.7	0	752.746	0.660093	0
C.andreana	2	0.4	Peponapis	P	0	0	0	264.83	0	10248.7	0	752.746	0.660093	0
C.andreana	12	2.4	Peponapis	P	0	0	0	264.83	0	10248.7	0	752.746	0.660093	0
C.andreana	11	2.2	Peponapis	P	0	0	0	264.83	0	10248.7	0	752.746	0.660093	0
C.andreana	6	2	Peponapis	P	0	0	0	264.83	0	10248.7	0	752.746	0.660093	0
C.andreana	5	1	Peponapis	P	0	0	0	264.83	0	10248.7	0	752.746	0.660093	0
C.andreana	4	0.8	Peponapis	P	0	0	0	264.83	0	10248.7	0	752.746	0.660093	0
C.andreana	3	1.5	Peponapis	P	2	0.666667	1.33333	264.83	0	10248.7	0	752.746	0.660093	0
C.andreana	15	3	Peponapis	P	0	0	0	264.83	0	10248.7	0	752.746	0.660093	0
C.andreana	10	2.5	Peponapis	P	0	0	0	264.83	0	10248.7	0	752.746	0.660093	0
C.andreana	3	0.6	Peponapis	P	1	0.333333	1.66667	264.83	0	10248.7	0	752.746	0.660093	0
C.andreana	8	1.6	Peponapis	P	0	0	0	264.83	0	10248.7	0	752.746	0.660093	0
C.andreana	13	2.6	Peponapis	P	1	0.0769231	0.384615	264.83	0	10248.7	0	752.746	0.660093	0
C.andreana	3	1	Peponapis	P	0	0	0	264.83	0	10248.7	0	752.746	0.660093	0
C.andreana	4	0.8	Peponapis	P	0	0	0	264.83	0	10248.7	0	752.746	0.660093	0
C.andreana	20	4	Peponapis	P	0	0	0	264.83	0	10248.7	0	752.746	0.660093	0
C.andreana	9	2.25	Peponapis	P	0	0	0	264.83	0	10248.7	0	752.746	0.660093	0
C.andreana	6	1.2	Peponapis	P	0	0	0	264.83	0	10248.7	0	752.746	0.660093	0
C.andreana	10	2	Peponapis	P	0	0	0	264.83	0	10248.7	0	752.746	0.660093	0
C.andreana	19	3.8	Peponapis	P	0	0	0	264.83	0	10248.7	0	752.746	0.660093	0
C.andreana	10	2.5	Peponapis	P	1	0.1	0.4	264.83	0	10248.7	0	752.746	0.660093	0
C.andreana	4	0.8	Peponapis	P	0	0	0	264.83	0	10248.7	0	752.746	0.660093	0
C.andreana	1	0.25	Peponapis	P	0	0	0	264.83	0	10248.7	0	752.746	0.660093	0
C.andreana	2	1	Peponapis	P	1	0.5	1	264.83	0	10248.7	0	752.746	0.660093	0
C.andreana	20	4	Peponapis	P	0	0	0	264.83	0	10248.7	0	752.746	0.660093	0
C.andreana	14	3.5	Peponapis	P	8	0.571429	2.28571	264.83	0	10248.7	0	752.746	0.660093	0
C.andreana	7	1.4	Peponapis	P	1	0.142857	0.714286	264.83	0	10248.7	0	752.746	0.660093	0
C.andreana	12	2.4	Peponapis	P	0	0	0	264.83	0	10248.7	0	752.746	0.660093	0
C.andreana	21	4.2	Peponapis	P	2	0.0952381	0.47619	264.83	0	10248.7	0	752.746	0.660093	0
C.andreana	9	2.25	Peponapis	P	0	0	0	264.83	0	10248.7	0	752.746	0.660093	0
C.andreana	9	1.8	Peponapis	P	0	0	0	264.83	0	10248.7	0	752.746	0.660093	0
C.andreana	2	0.5	Peponapis	P	0	0	0	264.83	0	10248.7	0	752.746	0.660093	0
C.andreana	1	1	Peponapis	P	0	0	0	264.83	0	10248.7	0	752.746	0.660093	0
C.andreana	18	3.6	Peponapis	P	0	0	0	264.83	0	10248.7	0	752.746	0.660093	0
C.andreana	22	5.5	Peponapis	P	0	0	0	264.83	0	10248.7	0	752.746	0.660093	0
C.andreana	5	1	Peponapis	P	0	0	0	264.83	0	10248.7	0	752.746	0.660093	0
C.andreana	11	2.2	Peponapis	P	0	0	0	264.83	0	10248.7	0	752.746	0.660093	0
C.andreana	16	3.2	Peponapis	P	0	0	0	264.83	0	10248.7	0	752.746	0.660093	0
C.andreana	6	1.5	Peponapis	P	0	0	0	264.83	0	10248.7	0	752.746	0.660093	0
C.andreana	4	0.8	Peponapis	P	0	0	0	264.83	0	10248.7	0	752.746	0.660093	0
C.andreana	6	1.5	Peponapis	P	0	0	0	264.83	0	10248.7	0	752.746	0.660093	0
C.andreana	2	2	Peponapis	P	0	0	0	264.83	0	10248.7	0	752.746	0.660093	0
C.andreana	19	3.8	Peponapis	P	0	0	0	264.83	0	10248.7	0	752.746	0.660093	0
C.andreana	17	4.25	Peponapis	P	0	0	0	264.83	0	10248.7	0	752.746	0.660093	0
C.andreana	11	2.2	Peponapis	P	0	0	0	264.83	0	10248.7	0	752.746	0.660093	0
C.andreana	20	4	Peponapis	P	0	0	0	264.83	0	10248.7	0	752.746	0.660093	0
C.andreana	12	2.4	Peponapis	P	0	0	0	264.83	0	10248.7	0	752.746	0.660093	0
C.andreana	5	1.25	Peponapis	P	0	0	0	264.83	0	10248.7	0	752.746	0.660093	0
C.andreana	6	1.2	Peponapis	P	0	0	0	264.83	0	10248.7	0	752.746	0.660093	0
C.andreana	9	2.25	Peponapis	P	0	0	0	264.83	0	10248.7	0	752.746	0.660093	0
C.andreana	1	0.333333	Peponapis	P	0	0	0	264.83	0	10248.7	0	752.746	0.660093	0
C.andreana	23	4.6	Peponapis	P	0	0	0	264.83	0	10248.7	0	752.746	0.660093	0
C.andreana	21	5.25	Peponapis	P	0	0	0	264.83	0	10248.7	0	752.746	0.660093	0
C.andreana	8	1.6	Peponapis	P	0	0	0	264.83	0	10248.7	0	752.746	0.660093	0
C.andreana	20	4	Peponapis	P	0	0	0	264.83	0	10248.7	0	752.746	0.660093	0
C.andreana	20	4	Peponapis	P	0	0	0	264.83	0	10248.7	0	752.746	0.660093	0
C.andreana	9	3	Peponapis	P	1	0.111111	0.333333	264.83	0	10248.7	0	752.746	0.660093	0
C.andreana	11	2.75	Peponapis	P	0	0	0	264.83	0	10248.7	0	752.746	0.660093	0
C.andreana	3	1	Peponapis	P	0	0	0	264.83	0	10248.7	0	752.746	0.660093	0
C.andreana	30	6	Peponapis	P	0	0	0	264.83	0	10248.7	0	752.746	0.660093	0
C.andreana	23	5.75	Peponapis	P	0	0	0	264.83	0	10248.7	0	752.746	0.660093	0
C.andreana	14	2.8	Peponapis	P	0	0	0	264.83	0	10248.7	0	752.746	0.660093	0
C.andreana	9	1.8	Peponapis	P	0	0	0	264.83	0	10248.7	0	752.746	0.660093	0
C.andreana	15	3	Peponapis	P	0	0	0	264.83	0	10248.7	0	752.746	0.660093	0
C.andreana	6	2	Peponapis	P	0	0	0	264.83	0	10248.7	0	752.746	0.660093	0
C.andreana	5	1	Peponapis	P	0	0	0	264.83	0	10248.7	0	752.746	0.660093	0
C.andreana	7	1.75	Peponapis	P	0	0	0	264.83	0	10248.7	0	752.746	0.660093	0
C.andreana	4	2	Peponapis	P	0	0	0	264.83	0	10248.7	0	752.746	0.660093	0
C.andreana	20	4	Peponapis	P	0	0	0	264.83	0	10248.7	0	752.746	0.660093	0
C.andreana	20	5	Peponapis	P	0	0	0	264.83	0	10248.7	0	752.746	0.660093	0
C.andreana	9	1.8	Peponapis	P	0	0	0	264.83	0	10248.7	0	752.746	0.660093	0
C.andreana	25	5	Peponapis	P	0	0	0	264.83	0	10248.7	0	752.746	0.660093	0
C.andreana	3	0.6	Peponapis	P	0	0	0	264.83	0	10248.7	0	752.746	0.660093	0
C.andreana	3	1	Peponapis	P	0	0	0	264.83	0	10248.7	0	752.746	0.660093	0
C.andreana	11	2.2	Peponapis	P	0	0	0	264.83	0	10248.7	0	752.746	0.660093	0
C.andreana	20	5	Peponapis	P	0	0	0	264.83	0	10248.7	0	752.746	0.660093	0
C.andreana	3	1.5	Peponapis	P	0	0	0	264.83	0	10248.7	0	752.746	0.660093	0
C.andreana	22	4.4	Peponapis	P	0	0	0	264.83	0	10248.7	0	752.746	0.660093	0
C.andreana	24	6	Peponapis	P	0	0	0	264.83	0	10248.7	0	752.746	0.660093	0
C.andreana	12	2.4	Peponapis	P	0	0	0	264.83	0	10248.7	0	752.746	0.660093	0
C.andreana	13	2.6	Peponapis	P	0	0	0	264.83	0	10248.7	0	752.746	0.660093	0
C.andreana	2	0.4	Peponapis	P	0	0	0	264.83	0	10248.7	0	752.746	0.660093	0
C.andreana	2	0.666667	Peponapis	P	0	0	0	264.83	0	10248.7	0	752.746	0.660093	0
C.andreana	9	2.25	Peponapis	P	0	0	0	264.83	0	10248.7	0	752.746	0.660093	0
C.andreana	11	2.75	Peponapis	P	0	0	0	264.83	0	10248.7	0	752.746	0.660093	0
C.andreana	9	4.5	Peponapis	P	0	0	0	264.83	0	10248.7	0	752.746	0.660093	0
C.andreana	14	2.8	Peponapis	P	0	0	0	264.83	0	10248.7	0	752.746	0.660093	0
C.andreana	13	3.25	Peponapis	P	0	0	0	264.83	0	10248.7	0	752.746	0.660093	0
C.andreana	17	3.4	Peponapis	P	0	0	0	264.83	0	10248.7	0	752.746	0.660093	0
C.andreana	17	3.4	Peponapis	P	0	0	0	264.83	0	10248.7	0	752.746	0.660093	0
C.andreana	2	0.5	Peponapis	P	0	0	0	264.83	0	10248.7	0	752.746	0.660093	0
C.andreana	2	0.666667	Peponapis	P	0	0	0	264.83	0	10248.7	0	752.746	0.660093	0
C.andreana	7	1.75	Peponapis	P	0	0	0	264.83	0	10248.7	0	752.746	0.660093	0
C.andreana	18	4.5	Peponapis	P	0	0	0	264.83	0	10248.7	0	752.746	0.660093	0
C.andreana	6	3	Peponapis	P	0	0	0	264.83	0	10248.7	0	752.746	0.660093	0
C.andreana	22	4.4	Peponapis	P	0	0	0	264.83	0	10248.7	0	752.746	0.660093	0
C.andreana	10	2.5	Peponapis	P	0	0	0	264.83	0	10248.7	0	752.746	0.660093	0
C.andreana	13	2.6	Peponapis	P	0	0	0	264.83	0	10248.7	0	752.746	0.660093	0
C.andreana	18	3.6	Peponapis	P	0	0	0	264.83	0	10248.7	0	752.746	0.660093	0
C.andreana	1	0.25	Peponapis	P	0	0	0	264.83	0	10248.7	0	752.746	0.660093	0
C.andreana	3	1	Peponapis	P	0	0	0	264.83	0	10248.7	0	752.746	0.660093	0
C.andreana	16	4	Peponapis	P	0	0	0	264.83	0	10248.7	0	752.746	0.660093	0
C.andreana	22	5.5	Peponapis	P	0	0	0	264.83	0	10248.7	0	752.746	0.660093	0
C.andreana	6	3	Peponapis	P	0	0	0	264.83	0	10248.7	0	752.746	0.660093	0
C.andreana	24	4.8	Peponapis	P	0	0	0	264.83	0	10248.7	0	752.746	0.660093	0
C.andreana	10	2.5	Peponapis	P	0	0	0	264.83	0	10248.7	0	752.746	0.660093	0
C.andreana	16	3.2	Peponapis	P	0	0	0	264.83	0	10248.7	0	752.746	0.660093	0
C.foetidissima	1	0.25	Peponapis	N	0	0	0	0	1292.93	10842.2	7.45906	583.41	0.150477	372.394
C.foetidissima	1	0.1	Peponapis	N	7	7	70	0	1292.93	10842.2	7.45906	583.41	0.150477	372.394
C.foetidissima	1	0.1	Peponapis	N	4	4	40	0	1292.93	10842.2	7.45906	583.41	0.150477	372.394
C.foetidissima	1	0.1	Peponapis	N	6	6	60	0	1292.93	10842.2	7.45906	583.41	0.150477	372.394
C.foetidissima	1	0.1	Peponapis	N	2	2	20	0	1292.93	10842.2	7.45906	583.41	0.150477	372.394
C.foetidissima	1	0.1	Peponapis	N	3	3	30	0	1292.93	10842.2	7.45906	583.41	0.150477	372.394
C.foetidissima	1	0.1	Peponapis	N	1	1	10	0	1292.93	10842.2	7.45906	583.41	0.150477	372.394
C.foetidissima	2	0.2	Peponapis	N	1	0.5	5	0	1292.93	10842.2	7.45906	583.41	0.150477	372.394
C.foetidissima	2	0.2	Peponapis	N	14	7	70	0	1292.93	10842.2	7.45906	583.41	0.150477	372.394
C.foetidissima	2	0.2	Peponapis	N	2	1	10	0	1292.93	10842.2	7.45906	583.41	0.150477	372.394
C.foetidissima	3	0.3	Peponapis	N	8	2.66667	26.6667	0	1292.93	10842.2	7.45906	583.41	0.150477	372.394
C.foetidissima	1	0.25	Peponapis	N	3	3	12	0	1292.93	10842.2	7.45906	583.41	0.150477	372.394
C.foetidissima	1	0.25	Peponapis	N	0	0	0	0	1292.93	10842.2	7.45906	583.41	0.150477	372.394
C.foetidissima	1	0.25	Peponapis	N	0	0	0	0	1292.93	10842.2	7.45906	583.41	0.150477	372.394
C.foetidissima	1	0.25	Peponapis	A	6	6	24	0	1292.93	10842.2	7.45906	583.41	0.150477	372.394
C.foetidissima	1	0.1	Peponapis	A	12	12	120	0	1292.93	10842.2	7.45906	583.41	0.150477	372.394
C.foetidissima	1	0.1	Peponapis	A	3	3	30	0	1292.93	10842.2	7.45906	583.41	0.150477	372.394
C.foetidissima	1	0.1	Peponapis	A	14	14	140	0	1292.93	10842.2	7.45906	583.41	0.150477	372.394
C.foetidissima	1	0.1	Peponapis	A	7	7	70	0	1292.93	10842.2	7.45906	583.41	0.150477	372.394
C.foetidissima	1	0.1	Peponapis	A	11	11	110	0	1292.93	10842.2	7.45906	583.41	0.150477	372.394
C.foetidissima	1	0.1	Peponapis	A	6	6	60	0	1292.93	10842.2	7.45906	583.41	0.150477	372.394
C.foetidissima	2	0.2	Peponapis	A	1	0.5	5	0	1292.93	10842.2	7.45906	583.41	0.150477	372.394
C.foetidissima	2	0.2	Peponapis	A	24	12	120	0	1292.93	10842.2	7.45906	583.41	0.150477	372.394
C.foetidissima	2	0.2	Peponapis	A	5	2.5	25	0	1292.93	10842.2	7.45906	583.41	0.150477	372.394
C.foetidissima	3	0.3	Peponapis	A	6	2	20	0	1292.93	10842.2	7.45906	583.41	0.150477	372.394
C.foetidissima	1	0.25	Peponapis	A	1	1	4	0	1292.93	10842.2	7.45906	583.41	0.150477	372.394
C.foetidissima	1	0.25	Peponapis	A	10	10	40	0	1292.93	10842.2	7.45906	583.41	0.150477	372.394
C.foetidissima	1	0.25	Peponapis	A	0	0	0	0	1292.93	10842.2	7.45906	583.41	0.150477	372.394
C.foetidissima	2	0.2	Peponapis	P	0	0	0	0	1292.93	10842.2	7.45906	583.41	0.150477	372.394
C.foetidissima	1	0.1	Peponapis	P	0	0	0	0	1292.93	10842.2	7.45906	583.41	0.150477	372.394
C.foetidissima	1	0.1	Peponapis	P	0	0	0	0	1292.93	10842.2	7.45906	583.41	0.150477	372.394
C.foetidissima	3	0.3	Peponapis	P	1	0.333333	3.33333	0	1292.93	10842.2	7.45906	583.41	0.150477	372.394
C.foetidissima	2	0.2	Peponapis	P	0	0	0	0	1292.93	10842.2	7.45906	583.41	0.150477	372.394
C.foetidissima	1	0.1	Peponapis	P	0	0	0	0	1292.93	10842.2	7.45906	583.41	0.150477	372.394
C.foetidissima	1	0.1	Peponapis	P	0	0	0	0	1292.93	10842.2	7.45906	583.41	0.150477	372.394
C.foetidissima	2	0.2	Peponapis	P	0	0	0	0	1292.93	10842.2	7.45906	583.41	0.150477	372.394
C.foetidissima	1	0.1	Peponapis	P	0	0	0	0	1292.93	10842.2	7.45906	583.41	0.150477	372.394
C.foetidissima	1	0.1	Peponapis	P	0	0	0	0	1292.93	10842.2	7.45906	583.41	0.150477	372.394
C.foetidissima	1	0.25	Peponapis	P	0	0	0	0	1292.93	10842.2	7.45906	583.41	0.150477	372.394
C.foetidissima	1	0.25	Peponapis	P	0	0	0	0	1292.93	10842.2	7.45906	583.41	0.150477	372.394
C.foetidissima	1	0.25	Peponapis	P	0	0	0	0	1292.93	10842.2	7.45906	583.41	0.150477	372.394
C.foetidissima	1	0.25	Peponapis	P	0	0	0	0	1292.93	10842.2	7.45906	583.41	0.150477	372.394
C.maxima	2	2	Peponapis	N	0	0	0	23244.3	0	638.656	118.926	0	0	0
C.maxima	1	1	Peponapis	N	0	0	0	23244.3	0	638.656	118.926	0	0	0
C.maxima	2	2	Peponapis	N	0	0	0	23244.3	0	638.656	118.926	0	0	0
C.maxima	14	7	Peponapis	N	4	0.285714	0.571429	23244.3	0	638.656	118.926	0	0	0
C.maxima	14	7	Peponapis	N	0	0	0	23244.3	0	638.656	118.926	0	0	0
C.maxima	12	6	Peponapis	N	8	0.666667	1.33333	23244.3	0	638.656	118.926	0	0	0
C.maxima	22	11	Peponapis	N	4	0.181818	0.363636	23244.3	0	638.656	118.926	0	0	0
C.maxima	2	1	Peponapis	N	6	3	6	23244.3	0	638.656	118.926	0	0	0
C.maxima	1	0.333333	Peponapis	N	0	0	0	23244.3	0	638.656	118.926	0	0	0
C.maxima	4	1.33333	Peponapis	N	2	0.5	1.5	23244.3	0	638.656	118.926	0	0	0
C.maxima	5	1.66667	Peponapis	N	0	0	0	23244.3	0	638.656	118.926	0	0	0
C.maxima	6	2	Peponapis	N	10	1.66667	5	23244.3	0	638.656	118.926	0	0	0
C.maxima	20	5	Peponapis	N	6	0.3	1.2	23244.3	0	638.656	118.926	0	0	0
C.maxima	5	1	Peponapis	N	5	1	5	23244.3	0	638.656	118.926	0	0	0
C.maxima	9	1.8	Peponapis	N	4	0.444444	2.22222	23244.3	0	638.656	118.926	0	0	0
C.maxima	13	2.6	Peponapis	N	8	0.615385	3.07692	23244.3	0	638.656	118.926	0	0	0
C.maxima	26	5.2	Peponapis	N	10	0.384615	1.92308	23244.3	0	638.656	118.926	0	0	0
C.maxima	6	1.2	Peponapis	N	0	0	0	23244.3	0	638.656	118.926	0	0	0
C.maxima	9	1.8	Peponapis	N	0	0	0	23244.3	0	638.656	118.926	0	0	0
C.maxima	1	0.2	Peponapis	N	0	0	0	23244.3	0	638.656	118.926	0	0	0
C.maxima	3	0.6	Peponapis	N	0	0	0	23244.3	0	638.656	118.926	0	0	0
C.maxima	9	1.8	Peponapis	N	0	0	0	23244.3	0	638.656	118.926	0	0	0
C.maxima	9	1.8	Peponapis	N	4	0.444444	2.22222	23244.3	0	638.656	118.926	0	0	0
C.maxima	9	1.8	Peponapis	N	0	0	0	23244.3	0	638.656	118.926	0	0	0
C.maxima	11	2.2	Peponapis	N	0	0	0	23244.3	0	638.656	118.926	0	0	0
C.maxima	13	2.6	Peponapis	N	0	0	0	23244.3	0	638.656	118.926	0	0	0
C.maxima	2	0.4	Peponapis	N	1	0.5	2.5	23244.3	0	638.656	118.926	0	0	0
C.maxima	4	0.8	Peponapis	N	2	0.5	2.5	23244.3	0	638.656	118.926	0	0	0
C.maxima	5	1	Peponapis	N	1	0.2	1	23244.3	0	638.656	118.926	0	0	0
C.maxima	5	1	Peponapis	N	0	0	0	23244.3	0	638.656	118.926	0	0	0
C.maxima	21	4.2	Peponapis	N	8	0.380952	1.90476	23244.3	0	638.656	118.926	0	0	0
C.maxima	23	4.6	Peponapis	N	1	0.0434783	0.217391	23244.3	0	638.656	118.926	0	0	0
C.maxima	1	0.1	Peponapis	N	2	2	20	23244.3	0	638.656	118.926	0	0	0
C.maxima	1	0.1	Peponapis	N	3	3	30	23244.3	0	638.656	118.926	0	0	0
C.maxima	1	0.1	Peponapis	N	4	4	40	23244.3	0	638.656	118.926	0	0	0
C.maxima	2	0.2	Peponapis	N	5	2.5	25	23244.3	0	638.656	118.926	0	0	0
C.maxima	3	0.3	Peponapis	N	13	4.33333	43.3333	23244.3	0	638.656	118.926	0	0	0
C.maxima	3	0.3	Peponapis	N	5	1.66667	16.6667	23244.3	0	638.656	118.926	0	0	0
C.maxima	4	0.4	Peponapis	N	11	2.75	27.5	23244.3	0	638.656	118.926	0	0	0
C.maxima	4	0.4	Peponapis	N	5	1.25	12.5	23244.3	0	638.656	118.926	0	0	0
C.maxima	5	0.5	Peponapis	N	9	1.8	18	23244.3	0	638.656	118.926	0	0	0
C.maxima	7	0.7	Peponapis	N	16	2.28571	22.8571	23244.3	0	638.656	118.926	0	0	0
C.maxima	7	0.7	Peponapis	N	4	0.571429	5.71429	23244.3	0	638.656	118.926	0	0	0
C.maxima	8	0.8	Peponapis	N	4	0.5	5	23244.3	0	638.656	118.926	0	0	0
C.maxima	8	0.8	Peponapis	N	17	2.125	21.25	23244.3	0	638.656	118.926	0	0	0
C.maxima	9	0.9	Peponapis	N	22	2.44444	24.4444	23244.3	0	638.656	118.926	0	0	0
C.maxima	9	0.9	Peponapis	N	14	1.55556	15.5556	23244.3	0	638.656	118.926	0	0	0
C.maxima	9	0.9	Peponapis	N	20	2.22222	22.2222	23244.3	0	638.656	118.926	0	0	0
C.maxima	10	1	Peponapis	N	5	0.5	5	23244.3	0	638.656	118.926	0	0	0
C.maxima	10	1	Peponapis	N	15	1.5	15	23244.3	0	638.656	118.926	0	0	0
C.maxima	12	1.2	Peponapis	N	17	1.41667	14.1667	23244.3	0	638.656	118.926	0	0	0
C.maxima	13	1.3	Peponapis	N	18	1.38462	13.8462	23244.3	0	638.656	118.926	0	0	0
C.maxima	14	1.4	Peponapis	N	17	1.21429	12.1429	23244.3	0	638.656	118.926	0	0	0
C.maxima	19	1.9	Peponapis	N	18	0.947368	9.47368	23244.3	0	638.656	118.926	0	0	0
C.maxima	23	2.3	Peponapis	N	23	1	10	23244.3	0	638.656	118.926	0	0	0
C.maxima	23	2.3	Peponapis	N	9	0.391304	3.91304	23244.3	0	638.656	118.926	0	0	0
C.maxima	23	2.3	Peponapis	N	20	0.869565	8.69565	23244.3	0	638.656	118.926	0	0	0
C.maxima	4	4	Peponapis	N	0	0	0	23244.3	0	638.656	118.926	0	0	0
C.maxima	11	5.5	Peponapis	N	2	0.181818	0.363636	23244.3	0	638.656	118.926	0	0	0
C.maxima	11	5.5	Peponapis	N	1	0.0909091	0.181818	23244.3	0	638.656	118.926	0	0	0
C.maxima	5	2.5	Peponapis	N	7	1.4	2.8	23244.3	0	638.656	118.926	0	0	0
C.maxima	5	2.5	Peponapis	N	1	0.2	0.4	23244.3	0	638.656	118.926	0	0	0
C.maxima	5	2.5	Peponapis	N	0	0	0	23244.3	0	638.656	118.926	0	0	0
C.maxima	24	12	Peponapis	N	26	1.08333	2.16667	23244.3	0	638.656	118.926	0	0	0
C.maxima	5	2.5	Peponapis	N	1	0.2	0.4	23244.3	0	638.656	118.926	0	0	0
C.maxima	10	5	Peponapis	N	9	0.9	1.8	23244.3	0	638.656	118.926	0	0	0
C.maxima	1	0.333333	Peponapis	N	2	2	6	23244.3	0	638.656	118.926	0	0	0
C.maxima	1	0.333333	Peponapis	N	0	0	0	23244.3	0	638.656	118.926	0	0	0
C.maxima	1	0.25	Peponapis	N	0	0	0	23244.3	0	638.656	118.926	0	0	0
C.maxima	6	1.5	Peponapis	N	9	1.5	6	23244.3	0	638.656	118.926	0	0	0
C.maxima	18	4.5	Peponapis	N	12	0.666667	2.66667	23244.3	0	638.656	118.926	0	0	0
C.maxima	1	0.25	Peponapis	N	2	2	8	23244.3	0	638.656	118.926	0	0	0
C.maxima	19	4.75	Peponapis	N	11	0.578947	2.31579	23244.3	0	638.656	118.926	0	0	0
C.maxima	3	0.6	Peponapis	N	15	5	25	23244.3	0	638.656	118.926	0	0	0
C.maxima	3	0.6	Peponapis	N	3	1	5	23244.3	0	638.656	118.926	0	0	0
C.maxima	4	0.8	Peponapis	N	7	1.75	8.75	23244.3	0	638.656	118.926	0	0	0
C.maxima	4	0.8	Peponapis	N	9	2.25	11.25	23244.3	0	638.656	118.926	0	0	0
C.maxima	5	1	Peponapis	N	2	0.4	2	23244.3	0	638.656	118.926	0	0	0
C.maxima	9	1.8	Peponapis	N	2	0.222222	1.11111	23244.3	0	638.656	118.926	0	0	0
C.maxima	10	2	Peponapis	N	4	0.4	2	23244.3	0	638.656	118.926	0	0	0
C.maxima	14	2.8	Peponapis	N	8	0.571429	2.85714	23244.3	0	638.656	118.926	0	0	0
C.maxima	22	4.4	Peponapis	N	29	1.31818	6.59091	23244.3	0	638.656	118.926	0	0	0
C.maxima	10	2	Peponapis	N	1	0.1	0.5	23244.3	0	638.656	118.926	0	0	0
C.maxima	2	0.4	Peponapis	N	6	3	15	23244.3	0	638.656	118.926	0	0	0
C.maxima	4	0.8	Peponapis	N	2	0.5	2.5	23244.3	0	638.656	118.926	0	0	0
C.maxima	6	1.2	Peponapis	N	1	0.166667	0.833333	23244.3	0	638.656	118.926	0	0	0
C.maxima	8	1.6	Peponapis	N	1	0.125	0.625	23244.3	0	638.656	118.926	0	0	0
C.maxima	11	2.2	Peponapis	N	1	0.0909091	0.454545	23244.3	0	638.656	118.926	0	0	0
C.maxima	16	3.2	Peponapis	N	2	0.125	0.625	23244.3	0	638.656	118.926	0	0	0
C.maxima	1	0.2	Peponapis	N	1	1	5	23244.3	0	638.656	118.926	0	0	0
C.maxima	6	1.2	Peponapis	N	2	0.333333	1.66667	23244.3	0	638.656	118.926	0	0	0
C.maxima	8	1.6	Peponapis	N	2	0.25	1.25	23244.3	0	638.656	118.926	0	0	0
C.maxima	15	3	Peponapis	N	4	0.266667	1.33333	23244.3	0	638.656	118.926	0	0	0
C.maxima	23	4.6	Peponapis	N	4	0.173913	0.869565	23244.3	0	638.656	118.926	0	0	0
C.maxima	3	3	Peponapis	N	0	0	0	23244.3	0	638.656	118.926	0	0	0
C.maxima	5	5	Peponapis	N	1	0.2	0.2	23244.3	0	638.656	118.926	0	0	0
C.maxima	1	1	Peponapis	N	0	0	0	23244.3	0	638.656	118.926	0	0	0
C.maxima	1	0.5	Peponapis	N	0	0	0	23244.3	0	638.656	118.926	0	0	0
C.maxima	1	0.5	Peponapis	N	0	0	0	23244.3	0	638.656	118.926	0	0	0
C.maxima	2	1	Peponapis	N	4	2	4	23244.3	0	638.656	118.926	0	0	0
C.maxima	13	6.5	Peponapis	N	14	1.07692	2.15385	23244.3	0	638.656	118.926	0	0	0
C.maxima	18	9	Peponapis	N	12	0.666667	1.33333	23244.3	0	638.656	118.926	0	0	0
C.maxima	28	14	Peponapis	N	13	0.464286	0.928571	23244.3	0	638.656	118.926	0	0	0
C.maxima	1	0.333333	Peponapis	N	0	0	0	23244.3	0	638.656	118.926	0	0	0
C.maxima	2	0.666667	Peponapis	N	0	0	0	23244.3	0	638.656	118.926	0	0	0
C.maxima	4	1.33333	Peponapis	N	3	0.75	2.25	23244.3	0	638.656	118.926	0	0	0
C.maxima	6	2	Peponapis	N	7	1.16667	3.5	23244.3	0	638.656	118.926	0	0	0
C.maxima	5	1.25	Peponapis	N	1	0.2	0.8	23244.3	0	638.656	118.926	0	0	0
C.maxima	4	1	Peponapis	N	0	0	0	23244.3	0	638.656	118.926	0	0	0
C.maxima	3	0.75	Peponapis	N	0	0	0	23244.3	0	638.656	118.926	0	0	0
C.maxima	17	4.25	Peponapis	N	33	1.94118	7.76471	23244.3	0	638.656	118.926	0	0	0
C.maxima	27	6.75	Peponapis	N	9	0.333333	1.33333	23244.3	0	638.656	118.926	0	0	0
C.maxima	1	0.2	Peponapis	N	7	7	35	23244.3	0	638.656	118.926	0	0	0
C.maxima	3	0.6	Peponapis	N	10	3.33333	16.6667	23244.3	0	638.656	118.926	0	0	0
C.maxima	6	1.2	Peponapis	N	9	1.5	7.5	23244.3	0	638.656	118.926	0	0	0
C.maxima	11	2.2	Peponapis	N	22	2	10	23244.3	0	638.656	118.926	0	0	0
C.maxima	27	5.4	Peponapis	N	13	0.481481	2.40741	23244.3	0	638.656	118.926	0	0	0
C.maxima	6	1.2	Peponapis	N	0	0	0	23244.3	0	638.656	118.926	0	0	0
C.maxima	2	0.4	Peponapis	N	0	0	0	23244.3	0	638.656	118.926	0	0	0
C.maxima	4	0.8	Peponapis	N	1	0.25	1.25	23244.3	0	638.656	118.926	0	0	0
C.maxima	7	1.4	Peponapis	N	13	1.85714	9.28571	23244.3	0	638.656	118.926	0	0	0
C.maxima	10	2	Peponapis	N	14	1.4	7	23244.3	0	638.656	118.926	0	0	0
C.maxima	21	4.2	Peponapis	N	18	0.857143	4.28571	23244.3	0	638.656	118.926	0	0	0
C.maxima	22	4.4	Peponapis	N	29	1.31818	6.59091	23244.3	0	638.656	118.926	0	0	0
C.maxima	3	0.6	Peponapis	N	3	1	5	23244.3	0	638.656	118.926	0	0	0
C.maxima	15	3	Peponapis	N	5	0.333333	1.66667	23244.3	0	638.656	118.926	0	0	0
C.maxima	19	3.8	Peponapis	N	15	0.789474	3.94737	23244.3	0	638.656	118.926	0	0	0
C.maxima	22	4.4	Peponapis	N	16	0.727273	3.63636	23244.3	0	638.656	118.926	0	0	0
C.maxima	25	5	Peponapis	N	5	0.2	1	23244.3	0	638.656	118.926	0	0	0
C.maxima	4	0.8	Peponapis	N	17	4.25	21.25	23244.3	0	638.656	118.926	0	0	0
C.maxima	2	2	Peponapis	A	2	1	1	23244.3	0	638.656	118.926	0	0	0
C.maxima	1	1	Peponapis	A	0	0	0	23244.3	0	638.656	118.926	0	0	0
C.maxima	2	2	Peponapis	A	2	1	1	23244.3	0	638.656	118.926	0	0	0
C.maxima	14	7	Peponapis	A	3	0.214286	0.428571	23244.3	0	638.656	118.926	0	0	0
C.maxima	14	7	Peponapis	A	1	0.0714286	0.142857	23244.3	0	638.656	118.926	0	0	0
C.maxima	12	6	Peponapis	A	3	0.25	0.5	23244.3	0	638.656	118.926	0	0	0
C.maxima	22	11	Peponapis	A	5	0.227273	0.454545	23244.3	0	638.656	118.926	0	0	0
C.maxima	2	1	Peponapis	A	9	4.5	9	23244.3	0	638.656	118.926	0	0	0
C.maxima	1	0.333333	Peponapis	A	3	3	9	23244.3	0	638.656	118.926	0	0	0
C.maxima	4	1.33333	Peponapis	A	2	0.5	1.5	23244.3	0	638.656	118.926	0	0	0
C.maxima	5	1.66667	Peponapis	A	0	0	0	23244.3	0	638.656	118.926	0	0	0
C.maxima	6	2	Peponapis	A	24	4	12	23244.3	0	638.656	118.926	0	0	0
C.maxima	20	5	Peponapis	A	4	0.2	0.8	23244.3	0	638.656	118.926	0	0	0
C.maxima	5	1	Peponapis	A	12	2.4	12	23244.3	0	638.656	118.926	0	0	0
C.maxima	9	1.8	Peponapis	A	2	0.222222	1.11111	23244.3	0	638.656	118.926	0	0	0
C.maxima	13	2.6	Peponapis	A	9	0.692308	3.46154	23244.3	0	638.656	118.926	0	0	0
C.maxima	26	5.2	Peponapis	A	28	1.07692	5.38462	23244.3	0	638.656	118.926	0	0	0
C.maxima	6	1.2	Peponapis	A	2	0.333333	1.66667	23244.3	0	638.656	118.926	0	0	0
C.maxima	9	1.8	Peponapis	A	0	0	0	23244.3	0	638.656	118.926	0	0	0
C.maxima	1	0.2	Peponapis	A	5	5	25	23244.3	0	638.656	118.926	0	0	0
C.maxima	3	0.6	Peponapis	A	0	0	0	23244.3	0	638.656	118.926	0	0	0
C.maxima	9	1.8	Peponapis	A	5	0.555556	2.77778	23244.3	0	638.656	118.926	0	0	0
C.maxima	9	1.8	Peponapis	A	5	0.555556	2.77778	23244.3	0	638.656	118.926	0	0	0
C.maxima	9	1.8	Peponapis	A	0	0	0	23244.3	0	638.656	118.926	0	0	0
C.maxima	11	2.2	Peponapis	A	1	0.0909091	0.454545	23244.3	0	638.656	118.926	0	0	0
C.maxima	13	2.6	Peponapis	A	0	0	0	23244.3	0	638.656	118.926	0	0	0
C.maxima	2	0.4	Peponapis	A	5	2.5	12.5	23244.3	0	638.656	118.926	0	0	0
C.maxima	4	0.8	Peponapis	A	11	2.75	13.75	23244.3	0	638.656	118.926	0	0	0
C.maxima	5	1	Peponapis	A	0	0	0	23244.3	0	638.656	118.926	0	0	0
C.maxima	5	1	Peponapis	A	6	1.2	6	23244.3	0	638.656	118.926	0	0	0
C.maxima	21	4.2	Peponapis	A	12	0.571429	2.85714	23244.3	0	638.656	118.926	0	0	0
C.maxima	23	4.6	Peponapis	A	0	0	0	23244.3	0	638.656	118.926	0	0	0
C.maxima	1	0.1	Peponapis	A	4	4	40	23244.3	0	638.656	118.926	0	0	0
C.maxima	1	0.1	Peponapis	A	0	0	0	23244.3	0	638.656	118.926	0	0	0
C.maxima	1	0.1	Peponapis	A	6	6	60	23244.3	0	638.656	118.926	0	0	0
C.maxima	2	0.2	Peponapis	A	1	0.5	5	23244.3	0	638.656	118.926	0	0	0
C.maxima	3	0.3	Peponapis	A	2	0.666667	6.66667	23244.3	0	638.656	118.926	0	0	0
C.maxima	3	0.3	Peponapis	A	9	3	30	23244.3	0	638.656	118.926	0	0	0
C.maxima	4	0.4	Peponapis	A	3	0.75	7.5	23244.3	0	638.656	118.926	0	0	0
C.maxima	4	0.4	Peponapis	A	13	3.25	32.5	23244.3	0	638.656	118.926	0	0	0
C.maxima	5	0.5	Peponapis	A	4	0.8	8	23244.3	0	638.656	118.926	0	0	0
C.maxima	7	0.7	Peponapis	A	7	1	10	23244.3	0	638.656	118.926	0	0	0
C.maxima	7	0.7	Peponapis	A	6	0.857143	8.57143	23244.3	0	638.656	118.926	0	0	0
C.maxima	8	0.8	Peponapis	A	3	0.375	3.75	23244.3	0	638.656	118.926	0	0	0
C.maxima	8	0.8	Peponapis	A	8	1	10	23244.3	0	638.656	118.926	0	0	0
C.maxima	9	0.9	Peponapis	A	8	0.888889	8.88889	23244.3	0	638.656	118.926	0	0	0
C.maxima	9	0.9	Peponapis	A	5	0.555556	5.55556	23244.3	0	638.656	118.926	0	0	0
C.maxima	9	0.9	Peponapis	A	8	0.888889	8.88889	23244.3	0	638.656	118.926	0	0	0
C.maxima	10	1	Peponapis	A	7	0.7	7	23244.3	0	638.656	118.926	0	0	0
C.maxima	10	1	Peponapis	A	5	0.5	5	23244.3	0	638.656	118.926	0	0	0
C.maxima	12	1.2	Peponapis	A	0	0	0	23244.3	0	638.656	118.926	0	0	0
C.maxima	13	1.3	Peponapis	A	4	0.307692	3.07692	23244.3	0	638.656	118.926	0	0	0
C.maxima	14	1.4	Peponapis	A	2	0.142857	1.42857	23244.3	0	638.656	118.926	0	0	0
C.maxima	19	1.9	Peponapis	A	16	0.842105	8.42105	23244.3	0	638.656	118.926	0	0	0
C.maxima	23	2.3	Peponapis	A	1	0.0434783	0.434783	23244.3	0	638.656	118.926	0	0	0
C.maxima	23	2.3	Peponapis	A	6	0.26087	2.6087	23244.3	0	638.656	118.926	0	0	0
C.maxima	23	2.3	Peponapis	A	9	0.391304	3.91304	23244.3	0	638.656	118.926	0	0	0
C.maxima	4	4	Peponapis	A	5	1.25	1.25	23244.3	0	638.656	118.926	0	0	0
C.maxima	11	5.5	Peponapis	A	5	0.454545	0.909091	23244.3	0	638.656	118.926	0	0	0
C.maxima	11	5.5	Peponapis	A	3	0.272727	0.545455	23244.3	0	638.656	118.926	0	0	0
C.maxima	5	2.5	Peponapis	A	30	6	12	23244.3	0	638.656	118.926	0	0	0
C.maxima	5	2.5	Peponapis	A	5	1	2	23244.3	0	638.656	118.926	0	0	0
C.maxima	5	2.5	Peponapis	A	2	0.4	0.8	23244.3	0	638.656	118.926	0	0	0
C.maxima	24	12	Peponapis	A	3	0.125	0.25	23244.3	0	638.656	118.926	0	0	0
C.maxima	5	2.5	Peponapis	A	21	4.2	8.4	23244.3	0	638.656	118.926	0	0	0
C.maxima	10	5	Peponapis	A	9	0.9	1.8	23244.3	0	638.656	118.926	0	0	0
C.maxima	1	0.333333	Peponapis	A	18	18	54	23244.3	0	638.656	118.926	0	0	0
C.maxima	1	0.333333	Peponapis	A	5	5	15	23244.3	0	638.656	118.926	0	0	0
C.maxima	1	0.25	Peponapis	A	0	0	0	23244.3	0	638.656	118.926	0	0	0
C.maxima	6	1.5	Peponapis	A	12	2	8	23244.3	0	638.656	118.926	0	0	0
C.maxima	18	4.5	Peponapis	A	7	0.388889	1.55556	23244.3	0	638.656	118.926	0	0	0
C.maxima	1	0.25	Peponapis	A	12	12	48	23244.3	0	638.656	118.926	0	0	0
C.maxima	19	4.75	Peponapis	A	14	0.736842	2.94737	23244.3	0	638.656	118.926	0	0	0
C.maxima	3	0.6	Peponapis	A	10	3.33333	16.6667	23244.3	0	638.656	118.926	0	0	0
C.maxima	3	0.6	Peponapis	A	53	17.6667	88.3333	23244.3	0	638.656	118.926	0	0	0
C.maxima	4	0.8	Peponapis	A	17	4.25	21.25	23244.3	0	638.656	118.926	0	0	0
C.maxima	4	0.8	Peponapis	A	31	7.75	38.75	23244.3	0	638.656	118.926	0	0	0
C.maxima	5	1	Peponapis	A	16	3.2	16	23244.3	0	638.656	118.926	0	0	0
C.maxima	9	1.8	Peponapis	A	11	1.22222	6.11111	23244.3	0	638.656	118.926	0	0	0
C.maxima	10	2	Peponapis	A	23	2.3	11.5	23244.3	0	638.656	118.926	0	0	0
C.maxima	14	2.8	Peponapis	A	9	0.642857	3.21429	23244.3	0	638.656	118.926	0	0	0
C.maxima	22	4.4	Peponapis	A	6	0.272727	1.36364	23244.3	0	638.656	118.926	0	0	0
C.maxima	10	2	Peponapis	A	5	0.5	2.5	23244.3	0	638.656	118.926	0	0	0
C.maxima	2	0.4	Peponapis	A	7	3.5	17.5	23244.3	0	638.656	118.926	0	0	0
C.maxima	4	0.8	Peponapis	A	7	1.75	8.75	23244.3	0	638.656	118.926	0	0	0
C.maxima	6	1.2	Peponapis	A	27	4.5	22.5	23244.3	0	638.656	118.926	0	0	0
C.maxima	8	1.6	Peponapis	A	51	6.375	31.875	23244.3	0	638.656	118.926	0	0	0
C.maxima	11	2.2	Peponapis	A	3	0.272727	1.36364	23244.3	0	638.656	118.926	0	0	0
C.maxima	16	3.2	Peponapis	A	12	0.75	3.75	23244.3	0	638.656	118.926	0	0	0
C.maxima	1	0.2	Peponapis	A	15	15	75	23244.3	0	638.656	118.926	0	0	0
C.maxima	6	1.2	Peponapis	A	17	2.83333	14.1667	23244.3	0	638.656	118.926	0	0	0
C.maxima	8	1.6	Peponapis	A	17	2.125	10.625	23244.3	0	638.656	118.926	0	0	0
C.maxima	15	3	Peponapis	A	45	3	15	23244.3	0	638.656	118.926	0	0	0
C.maxima	23	4.6	Peponapis	A	4	0.173913	0.869565	23244.3	0	638.656	118.926	0	0	0
C.maxima	3	3	Peponapis	A	5	1.66667	1.66667	23244.3	0	638.656	118.926	0	0	0
C.maxima	5	5	Peponapis	A	5	1	1	23244.3	0	638.656	118.926	0	0	0
C.maxima	1	1	Peponapis	A	1	1	1	23244.3	0	638.656	118.926	0	0	0
C.maxima	1	0.5	Peponapis	A	4	4	8	23244.3	0	638.656	118.926	0	0	0
C.maxima	1	0.5	Peponapis	A	0	0	0	23244.3	0	638.656	118.926	0	0	0
C.maxima	2	1	Peponapis	A	4	2	4	23244.3	0	638.656	118.926	0	0	0
C.maxima	13	6.5	Peponapis	A	10	0.769231	1.53846	23244.3	0	638.656	118.926	0	0	0
C.maxima	18	9	Peponapis	A	5	0.277778	0.555556	23244.3	0	638.656	118.926	0	0	0
C.maxima	28	14	Peponapis	A	5	0.178571	0.357143	23244.3	0	638.656	118.926	0	0	0
C.maxima	1	0.333333	Peponapis	A	2	2	6	23244.3	0	638.656	118.926	0	0	0
C.maxima	2	0.666667	Peponapis	A	0	0	0	23244.3	0	638.656	118.926	0	0	0
C.maxima	4	1.33333	Peponapis	A	12	3	9	23244.3	0	638.656	118.926	0	0	0
C.maxima	6	2	Peponapis	A	42	7	21	23244.3	0	638.656	118.926	0	0	0
C.maxima	5	1.25	Peponapis	A	8	1.6	6.4	23244.3	0	638.656	118.926	0	0	0
C.maxima	4	1	Peponapis	A	1	0.25	1	23244.3	0	638.656	118.926	0	0	0
C.maxima	3	0.75	Peponapis	A	2	0.666667	2.66667	23244.3	0	638.656	118.926	0	0	0
C.maxima	17	4.25	Peponapis	A	2	0.117647	0.470588	23244.3	0	638.656	118.926	0	0	0
C.maxima	27	6.75	Peponapis	A	23	0.851852	3.40741	23244.3	0	638.656	118.926	0	0	0
C.maxima	1	0.2	Peponapis	A	4	4	20	23244.3	0	638.656	118.926	0	0	0
C.maxima	3	0.6	Peponapis	A	13	4.33333	21.6667	23244.3	0	638.656	118.926	0	0	0
C.maxima	6	1.2	Peponapis	A	21	3.5	17.5	23244.3	0	638.656	118.926	0	0	0
C.maxima	11	2.2	Peponapis	A	10	0.909091	4.54545	23244.3	0	638.656	118.926	0	0	0
C.maxima	27	5.4	Peponapis	A	9	0.333333	1.66667	23244.3	0	638.656	118.926	0	0	0
C.maxima	6	1.2	Peponapis	A	2	0.333333	1.66667	23244.3	0	638.656	118.926	0	0	0
C.maxima	2	0.4	Peponapis	A	0	0	0	23244.3	0	638.656	118.926	0	0	0
C.maxima	4	0.8	Peponapis	A	12	3	15	23244.3	0	638.656	118.926	0	0	0
C.maxima	7	1.4	Peponapis	A	19	2.71429	13.5714	23244.3	0	638.656	118.926	0	0	0
C.maxima	10	2	Peponapis	A	11	1.1	5.5	23244.3	0	638.656	118.926	0	0	0
C.maxima	21	4.2	Peponapis	A	1	0.047619	0.238095	23244.3	0	638.656	118.926	0	0	0
C.maxima	22	4.4	Peponapis	A	1	0.0454545	0.227273	23244.3	0	638.656	118.926	0	0	0
C.maxima	3	0.6	Peponapis	A	8	2.66667	13.3333	23244.3	0	638.656	118.926	0	0	0
C.maxima	15	3	Peponapis	A	14	0.933333	4.66667	23244.3	0	638.656	118.926	0	0	0
C.maxima	19	3.8	Peponapis	A	7	0.368421	1.84211	23244.3	0	638.656	118.926	0	0	0
C.maxima	22	4.4	Peponapis	A	2	0.0909091	0.454545	23244.3	0	638.656	118.926	0	0	0
C.maxima	25	5	Peponapis	A	3	0.12	0.6	23244.3	0	638.656	118.926	0	0	0
C.maxima	4	0.8	Peponapis	A	3	0.75	3.75	23244.3	0	638.656	118.926	0	0	0
C.maxima	23	2.3	Peponapis	P	0	0	0	23244.3	0	638.656	118.926	0	0	0
C.maxima	10	1	Peponapis	P	4	0.4	4	23244.3	0	638.656	118.926	0	0	0
C.maxima	8	0.8	Peponapis	P	0	0	0	23244.3	0	638.656	118.926	0	0	0
C.maxima	23	2.3	Peponapis	P	1	0.0434783	0.434783	23244.3	0	638.656	118.926	0	0	0
C.maxima	8	0.8	Peponapis	P	0	0	0	23244.3	0	638.656	118.926	0	0	0
C.maxima	9	0.9	Peponapis	P	0	0	0	23244.3	0	638.656	118.926	0	0	0
C.maxima	23	2.3	Peponapis	P	0	0	0	23244.3	0	638.656	118.926	0	0	0
C.maxima	9	0.9	Peponapis	P	0	0	0	23244.3	0	638.656	118.926	0	0	0
C.maxima	12	1.2	Peponapis	P	0	0	0	23244.3	0	638.656	118.926	0	0	0
C.maxima	19	1.9	Peponapis	P	0	0	0	23244.3	0	638.656	118.926	0	0	0
C.maxima	7	0.7	Peponapis	P	0	0	0	23244.3	0	638.656	118.926	0	0	0
C.maxima	13	1.3	Peponapis	P	0	0	0	23244.3	0	638.656	118.926	0	0	0
C.maxima	14	1.4	Peponapis	P	0	0	0	23244.3	0	638.656	118.926	0	0	0
C.maxima	7	0.7	Peponapis	P	0	0	0	23244.3	0	638.656	118.926	0	0	0
C.maxima	10	1	Peponapis	P	0	0	0	23244.3	0	638.656	118.926	0	0	0
C.maxima	9	0.9	Peponapis	P	0	0	0	23244.3	0	638.656	118.926	0	0	0
C.maxima	2	0.2	Peponapis	P	0	0	0	23244.3	0	638.656	118.926	0	0	0
C.maxima	4	0.4	Peponapis	P	0	0	0	23244.3	0	638.656	118.926	0	0	0
C.maxima	3	0.3	Peponapis	P	0	0	0	23244.3	0	638.656	118.926	0	0	0
C.maxima	1	0.1	Peponapis	P	0	0	0	23244.3	0	638.656	118.926	0	0	0
C.maxima	5	0.5	Peponapis	P	3	0.6	6	23244.3	0	638.656	118.926	0	0	0
C.maxima	3	0.3	Peponapis	P	0	0	0	23244.3	0	638.656	118.926	0	0	0
C.maxima	1	0.1	Peponapis	P	0	0	0	23244.3	0	638.656	118.926	0	0	0
C.maxima	4	0.4	Peponapis	P	1	0.25	2.5	23244.3	0	638.656	118.926	0	0	0
C.maxima	1	0.1	Peponapis	P	0	0	0	23244.3	0	638.656	118.926	0	0	0
C.maxima	5	1.25	Peponapis	P	0	0	0	23244.3	0	638.656	118.926	0	0	0
C.maxima	1	0.2	Peponapis	P	0	0	0	23244.3	0	638.656	118.926	0	0	0
C.maxima	7	1.4	Peponapis	P	0	0	0	23244.3	0	638.656	118.926	0	0	0
C.maxima	1	0.2	Peponapis	P	0	0	0	23244.3	0	638.656	118.926	0	0	0
C.maxima	8	1.6	Peponapis	P	0	0	0	23244.3	0	638.656	118.926	0	0	0
C.maxima	5	1	Peponapis	P	0	0	0	23244.3	0	638.656	118.926	0	0	0
C.maxima	18	4.5	Peponapis	P	0	0	0	23244.3	0	638.656	118.926	0	0	0
C.maxima	1	0.25	Peponapis	P	0	0	0	23244.3	0	638.656	118.926	0	0	0
C.maxima	2	0.4	Peponapis	P	0	0	0	23244.3	0	638.656	118.926	0	0	0
C.maxima	3	0.6	Peponapis	P	0	0	0	23244.3	0	638.656	118.926	0	0	0
C.maxima	13	2.6	Peponapis	P	1	0.0769231	0.384615	23244.3	0	638.656	118.926	0	0	0
C.maxima	4	0.8	Peponapis	P	0	0	0	23244.3	0	638.656	118.926	0	0	0
C.maxima	20	5	Peponapis	P	0	0	0	23244.3	0	638.656	118.926	0	0	0
C.maxima	6	1.5	Peponapis	P	1	0.166667	0.666667	23244.3	0	638.656	118.926	0	0	0
C.maxima	1	0.2	Peponapis	P	0	0	0	23244.3	0	638.656	118.926	0	0	0
C.maxima	4	0.8	Peponapis	P	0	0	0	23244.3	0	638.656	118.926	0	0	0
C.maxima	10	2	Peponapis	P	0	0	0	23244.3	0	638.656	118.926	0	0	0
C.maxima	6	1.2	Peponapis	P	0	0	0	23244.3	0	638.656	118.926	0	0	0
C.maxima	27	6.75	Peponapis	P	0	0	0	23244.3	0	638.656	118.926	0	0	0
C.maxima	6	2	Peponapis	P	0	0	0	23244.3	0	638.656	118.926	0	0	0
C.maxima	4	0.8	Peponapis	P	0	0	0	23244.3	0	638.656	118.926	0	0	0
C.maxima	3	0.6	Peponapis	P	0	0	0	23244.3	0	638.656	118.926	0	0	0
C.maxima	15	3	Peponapis	P	0	0	0	23244.3	0	638.656	118.926	0	0	0
C.maxima	10	2	Peponapis	P	0	0	0	23244.3	0	638.656	118.926	0	0	0
C.maxima	19	4.75	Peponapis	P	2	0.105263	0.421053	23244.3	0	638.656	118.926	0	0	0
C.maxima	6	2	Peponapis	P	0	0	0	23244.3	0	638.656	118.926	0	0	0
C.maxima	2	0.4	Peponapis	P	0	0	0	23244.3	0	638.656	118.926	0	0	0
C.maxima	5	1	Peponapis	P	0	0	0	23244.3	0	638.656	118.926	0	0	0
C.maxima	15	3	Peponapis	P	0	0	0	23244.3	0	638.656	118.926	0	0	0
C.maxima	11	2.2	Peponapis	P	0	0	0	23244.3	0	638.656	118.926	0	0	0
C.maxima	17	4.25	Peponapis	P	0	0	0	23244.3	0	638.656	118.926	0	0	0
C.maxima	10	5	Peponapis	P	0	0	0	23244.3	0	638.656	118.926	0	0	0
C.maxima	3	0.6	Peponapis	P	0	0	0	23244.3	0	638.656	118.926	0	0	0
C.maxima	8	1.6	Peponapis	P	0	0	0	23244.3	0	638.656	118.926	0	0	0
C.maxima	1	1	Peponapis	P	0	0	0	23244.3	0	638.656	118.926	0	0	0
C.maxima	23	4.6	Peponapis	P	5	0.217391	1.08696	23244.3	0	638.656	118.926	0	0	0
C.maxima	13	2.6	Peponapis	P	3	0.230769	1.15385	23244.3	0	638.656	118.926	0	0	0
C.maxima	14	7	Peponapis	P	4	0.285714	0.571429	23244.3	0	638.656	118.926	0	0	0
C.maxima	5	1.66667	Peponapis	P	0	0	0	23244.3	0	638.656	118.926	0	0	0
C.maxima	5	1	Peponapis	P	0	0	0	23244.3	0	638.656	118.926	0	0	0
C.maxima	3	0.6	Peponapis	P	0	0	0	23244.3	0	638.656	118.926	0	0	0
C.maxima	2	1	Peponapis	P	0	0	0	23244.3	0	638.656	118.926	0	0	0
C.maxima	22	4.4	Peponapis	P	1	0.0454545	0.227273	23244.3	0	638.656	118.926	0	0	0
C.maxima	23	4.6	Peponapis	P	1	0.0434783	0.217391	23244.3	0	638.656	118.926	0	0	0
C.maxima	24	12	Peponapis	P	0	0	0	23244.3	0	638.656	118.926	0	0	0
C.maxima	1	0.333333	Peponapis	P	0	0	0	23244.3	0	638.656	118.926	0	0	0
C.maxima	4	0.8	Peponapis	P	0	0	0	23244.3	0	638.656	118.926	0	0	0
C.maxima	4	0.8	Peponapis	P	0	0	0	23244.3	0	638.656	118.926	0	0	0
C.maxima	2	1	Peponapis	P	0	0	0	23244.3	0	638.656	118.926	0	0	0
C.maxima	22	4.4	Peponapis	P	0	0	0	23244.3	0	638.656	118.926	0	0	0
C.maxima	22	4.4	Peponapis	P	0	0	0	23244.3	0	638.656	118.926	0	0	0
C.maxima	13	6.5	Peponapis	P	7	0.538462	1.07692	23244.3	0	638.656	118.926	0	0	0
C.maxima	4	1.33333	Peponapis	P	0	0	0	23244.3	0	638.656	118.926	0	0	0
C.maxima	3	0.6	Peponapis	P	0	0	0	23244.3	0	638.656	118.926	0	0	0
C.maxima	4	0.8	Peponapis	P	0	0	0	23244.3	0	638.656	118.926	0	0	0
C.maxima	5	2.5	Peponapis	P	0	0	0	23244.3	0	638.656	118.926	0	0	0
C.maxima	26	5.2	Peponapis	P	0	0	0	23244.3	0	638.656	118.926	0	0	0
C.maxima	21	4.2	Peponapis	P	0	0	0	23244.3	0	638.656	118.926	0	0	0
C.maxima	22	11	Peponapis	P	0	0	0	23244.3	0	638.656	118.926	0	0	0
C.maxima	4	1.33333	Peponapis	P	0	0	0	23244.3	0	638.656	118.926	0	0	0
C.maxima	9	1.8	Peponapis	P	0	0	0	23244.3	0	638.656	118.926	0	0	0
C.maxima	5	1	Peponapis	P	0	0	0	23244.3	0	638.656	118.926	0	0	0
C.maxima	5	2.5	Peponapis	P	0	0	0	23244.3	0	638.656	118.926	0	0	0
C.maxima	25	5	Peponapis	P	0	0	0	23244.3	0	638.656	118.926	0	0	0
C.maxima	27	5.4	Peponapis	P	5	0.185185	0.925926	23244.3	0	638.656	118.926	0	0	0
C.maxima	28	14	Peponapis	P	0	0	0	23244.3	0	638.656	118.926	0	0	0
C.maxima	1	0.333333	Peponapis	P	0	0	0	23244.3	0	638.656	118.926	0	0	0
C.maxima	6	1.2	Peponapis	P	0	0	0	23244.3	0	638.656	118.926	0	0	0
C.maxima	6	1.2	Peponapis	P	0	0	0	23244.3	0	638.656	118.926	0	0	0
C.maxima	1	1	Peponapis	P	0	0	0	23244.3	0	638.656	118.926	0	0	0
C.maxima	19	3.8	Peponapis	P	0	0	0	23244.3	0	638.656	118.926	0	0	0
C.maxima	21	4.2	Peponapis	P	0	0	0	23244.3	0	638.656	118.926	0	0	0
C.maxima	18	9	Peponapis	P	0	0	0	23244.3	0	638.656	118.926	0	0	0
C.maxima	1	0.333333	Peponapis	P	0	0	0	23244.3	0	638.656	118.926	0	0	0
C.maxima	6	1.2	Peponapis	P	0	0	0	23244.3	0	638.656	118.926	0	0	0
C.maxima	11	2.2	Peponapis	P	0	0	0	23244.3	0	638.656	118.926	0	0	0
C.maxima	5	5	Peponapis	P	0	0	0	23244.3	0	638.656	118.926	0	0	0
C.maxima	1	0.5	Peponapis	P	0	0	0	23244.3	0	638.656	118.926	0	0	0
C.maxima	16	3.2	Peponapis	P	0	0	0	23244.3	0	638.656	118.926	0	0	0
C.maxima	14	2.8	Peponapis	P	0	0	0	23244.3	0	638.656	118.926	0	0	0
C.maxima	11	5.5	Peponapis	P	0	0	0	23244.3	0	638.656	118.926	0	0	0
C.maxima	2	0.666667	Peponapis	P	0	0	0	23244.3	0	638.656	118.926	0	0	0
C.maxima	2	0.4	Peponapis	P	0	0	0	23244.3	0	638.656	118.926	0	0	0
C.maxima	3	0.75	Peponapis	P	0	0	0	23244.3	0	638.656	118.926	0	0	0
C.maxima	1	0.25	Peponapis	P	0	0	0	23244.3	0	638.656	118.926	0	0	0
C.maxima	4	4	Peponapis	P	0	0	0	23244.3	0	638.656	118.926	0	0	0
C.maxima	5	2.5	Peponapis	P	0	0	0	23244.3	0	638.656	118.926	0	0	0
C.maxima	9	1.8	Peponapis	P	0	0	0	23244.3	0	638.656	118.926	0	0	0
C.maxima	9	1.8	Peponapis	P	0	0	0	23244.3	0	638.656	118.926	0	0	0
C.maxima	12	6	Peponapis	P	1	0.0833333	0.166667	23244.3	0	638.656	118.926	0	0	0
C.maxima	6	1.2	Peponapis	P	0	0	0	23244.3	0	638.656	118.926	0	0	0
C.maxima	1	0.333333	Peponapis	P	0	0	0	23244.3	0	638.656	118.926	0	0	0
C.maxima	2	2	Peponapis	P	0	0	0	23244.3	0	638.656	118.926	0	0	0
C.maxima	2	2	Peponapis	P	0	0	0	23244.3	0	638.656	118.926	0	0	0
C.maxima	11	2.2	Peponapis	P	0	0	0	23244.3	0	638.656	118.926	0	0	0
C.maxima	9	1.8	Peponapis	P	0	0	0	23244.3	0	638.656	118.926	0	0	0
C.maxima	11	5.5	Peponapis	P	0	0	0	23244.3	0	638.656	118.926	0	0	0
C.maxima	10	2	Peponapis	P	0	0	0	23244.3	0	638.656	118.926	0	0	0
C.maxima	5	2.5	Peponapis	P	0	0	0	23244.3	0	638.656	118.926	0	0	0
C.maxima	4	1	Peponapis	P	0	0	0	23244.3	0	638.656	118.926	0	0	0
C.maxima	3	3	Peponapis	P	0	0	0	23244.3	0	638.656	118.926	0	0	0
C.maxima	1	0.5	Peponapis	P	0	0	0	23244.3	0	638.656	118.926	0	0	0
C.maxima	9	1.8	Peponapis	P	1	0.111111	0.555556	23244.3	0	638.656	118.926	0	0	0
C.maxima	9	1.8	Peponapis	P	0	0	0	23244.3	0	638.656	118.926	0	0	0
C.maxima	14	7	Peponapis	P	0	0	0	23244.3	0	638.656	118.926	0	0	0
C.ovifera	2	0.666667	Peponapis	N	0	0	0	2128.38	0	0	0	21.7564	0	0.216313
C.ovifera	3	1	Peponapis	N	3	1	3	2128.38	0	0	0	21.7564	0	0.216313
C.ovifera	5	1.25	Peponapis	N	1	0.2	0.8	2128.38	0	0	0	21.7564	0	0.216313
C.ovifera	1	0.25	Peponapis	N	0	0	0	2128.38	0	0	0	21.7564	0	0.216313
C.ovifera	5	1.25	Peponapis	N	0	0	0	2128.38	0	0	0	21.7564	0	0.216313
C.ovifera	11	2.75	Peponapis	N	0	0	0	2128.38	0	0	0	21.7564	0	0.216313
C.ovifera	4	0.8	Peponapis	N	0	0	0	2128.38	0	0	0	21.7564	0	0.216313
C.ovifera	6	1.2	Peponapis	N	0	0	0	2128.38	0	0	0	21.7564	0	0.216313
C.ovifera	9	1.8	Peponapis	N	1	0.111111	0.555556	2128.38	0	0	0	21.7564	0	0.216313
C.ovifera	9	1.8	Peponapis	N	10	1.11111	5.55556	2128.38	0	0	0	21.7564	0	0.216313
C.ovifera	9	1.8	Peponapis	N	4	0.444444	2.22222	2128.38	0	0	0	21.7564	0	0.216313
C.ovifera	10	2	Peponapis	N	9	0.9	4.5	2128.38	0	0	0	21.7564	0	0.216313
C.ovifera	11	2.2	Peponapis	N	7	0.636364	3.18182	2128.38	0	0	0	21.7564	0	0.216313
C.ovifera	15	3	Peponapis	N	12	0.8	4	2128.38	0	0	0	21.7564	0	0.216313
C.ovifera	15	3	Peponapis	N	5	0.333333	1.66667	2128.38	0	0	0	21.7564	0	0.216313
C.ovifera	17	3.4	Peponapis	N	10	0.588235	2.94118	2128.38	0	0	0	21.7564	0	0.216313
C.ovifera	1	0.2	Peponapis	N	0	0	0	2128.38	0	0	0	21.7564	0	0.216313
C.ovifera	2	0.4	Peponapis	N	0	0	0	2128.38	0	0	0	21.7564	0	0.216313
C.ovifera	2	0.4	Peponapis	N	0	0	0	2128.38	0	0	0	21.7564	0	0.216313
C.ovifera	2	0.4	Peponapis	N	0	0	0	2128.38	0	0	0	21.7564	0	0.216313
C.ovifera	7	1.4	Peponapis	N	1	0.142857	0.714286	2128.38	0	0	0	21.7564	0	0.216313
C.ovifera	10	2	Peponapis	N	16	1.6	8	2128.38	0	0	0	21.7564	0	0.216313
C.ovifera	13	2.6	Peponapis	N	15	1.15385	5.76923	2128.38	0	0	0	21.7564	0	0.216313
C.ovifera	14	2.8	Peponapis	N	14	1	5	2128.38	0	0	0	21.7564	0	0.216313
C.ovifera	18	3.6	Peponapis	N	2	0.111111	0.555556	2128.38	0	0	0	21.7564	0	0.216313
C.ovifera	20	4	Peponapis	N	4	0.2	1	2128.38	0	0	0	21.7564	0	0.216313
C.ovifera	4	0.8	Peponapis	N	1	0.25	1.25	2128.38	0	0	0	21.7564	0	0.216313
C.ovifera	7	1.4	Peponapis	N	1	0.142857	0.714286	2128.38	0	0	0	21.7564	0	0.216313
C.ovifera	7	1.4	Peponapis	N	6	0.857143	4.28571	2128.38	0	0	0	21.7564	0	0.216313
C.ovifera	8	1.6	Peponapis	N	7	0.875	4.375	2128.38	0	0	0	21.7564	0	0.216313
C.ovifera	10	2	Peponapis	N	3	0.3	1.5	2128.38	0	0	0	21.7564	0	0.216313
C.ovifera	13	2.6	Peponapis	N	6	0.461538	2.30769	2128.38	0	0	0	21.7564	0	0.216313
C.ovifera	16	3.2	Peponapis	N	1	0.0625	0.3125	2128.38	0	0	0	21.7564	0	0.216313
C.ovifera	12	2.4	Peponapis	N	16	1.33333	6.66667	2128.38	0	0	0	21.7564	0	0.216313
C.ovifera	1	0.1	Peponapis	N	0	0	0	2128.38	0	0	0	21.7564	0	0.216313
C.ovifera	1	0.1	Peponapis	N	0	0	0	2128.38	0	0	0	21.7564	0	0.216313
C.ovifera	1	0.1	Peponapis	N	0	0	0	2128.38	0	0	0	21.7564	0	0.216313
C.ovifera	1	0.1	Peponapis	N	1	1	10	2128.38	0	0	0	21.7564	0	0.216313
C.ovifera	2	0.2	Peponapis	N	1	0.5	5	2128.38	0	0	0	21.7564	0	0.216313
C.ovifera	5	0.5	Peponapis	N	2	0.4	4	2128.38	0	0	0	21.7564	0	0.216313
C.ovifera	6	0.6	Peponapis	N	1	0.166667	1.66667	2128.38	0	0	0	21.7564	0	0.216313
C.ovifera	6	0.6	Peponapis	N	1	0.166667	1.66667	2128.38	0	0	0	21.7564	0	0.216313
C.ovifera	6	0.6	Peponapis	N	9	1.5	15	2128.38	0	0	0	21.7564	0	0.216313
C.ovifera	11	1.1	Peponapis	N	4	0.363636	3.63636	2128.38	0	0	0	21.7564	0	0.216313
C.ovifera	12	1.2	Peponapis	N	7	0.583333	5.83333	2128.38	0	0	0	21.7564	0	0.216313
C.ovifera	14	1.4	Peponapis	N	6	0.428571	4.28571	2128.38	0	0	0	21.7564	0	0.216313
C.ovifera	15	1.5	Peponapis	N	7	0.466667	4.66667	2128.38	0	0	0	21.7564	0	0.216313
C.ovifera	15	1.5	Peponapis	N	5	0.333333	3.33333	2128.38	0	0	0	21.7564	0	0.216313
C.ovifera	15	1.5	Peponapis	N	12	0.8	8	2128.38	0	0	0	21.7564	0	0.216313
C.ovifera	19	1.9	Peponapis	N	11	0.578947	5.78947	2128.38	0	0	0	21.7564	0	0.216313
C.ovifera	24	2.4	Peponapis	N	5	0.208333	2.08333	2128.38	0	0	0	21.7564	0	0.216313
C.ovifera	29	2.9	Peponapis	N	14	0.482759	4.82759	2128.38	0	0	0	21.7564	0	0.216313
C.ovifera	30	3	Peponapis	N	11	0.366667	3.66667	2128.38	0	0	0	21.7564	0	0.216313
C.ovifera	33	3.3	Peponapis	N	16	0.484848	4.84848	2128.38	0	0	0	21.7564	0	0.216313
C.ovifera	35	3.5	Peponapis	N	20	0.571429	5.71429	2128.38	0	0	0	21.7564	0	0.216313
C.ovifera	5	1.25	Peponapis	N	6	1.2	4.8	2128.38	0	0	0	21.7564	0	0.216313
C.ovifera	6	1.5	Peponapis	N	0	0	0	2128.38	0	0	0	21.7564	0	0.216313
C.ovifera	5	1.25	Peponapis	N	1	0.2	0.8	2128.38	0	0	0	21.7564	0	0.216313
C.ovifera	7	1.75	Peponapis	N	1	0.142857	0.571429	2128.38	0	0	0	21.7564	0	0.216313
C.ovifera	4	0.8	Peponapis	N	0	0	0	2128.38	0	0	0	21.7564	0	0.216313
C.ovifera	5	1	Peponapis	N	6	1.2	6	2128.38	0	0	0	21.7564	0	0.216313
C.ovifera	7	1.4	Peponapis	N	14	2	10	2128.38	0	0	0	21.7564	0	0.216313
C.ovifera	10	2	Peponapis	N	15	1.5	7.5	2128.38	0	0	0	21.7564	0	0.216313
C.ovifera	10	2	Peponapis	N	21	2.1	10.5	2128.38	0	0	0	21.7564	0	0.216313
C.ovifera	10	2	Peponapis	N	8	0.8	4	2128.38	0	0	0	21.7564	0	0.216313
C.ovifera	12	2.4	Peponapis	N	6	0.5	2.5	2128.38	0	0	0	21.7564	0	0.216313
C.ovifera	12	2.4	Peponapis	N	7	0.583333	2.91667	2128.38	0	0	0	21.7564	0	0.216313
C.ovifera	13	2.6	Peponapis	N	15	1.15385	5.76923	2128.38	0	0	0	21.7564	0	0.216313
C.ovifera	14	2.8	Peponapis	N	7	0.5	2.5	2128.38	0	0	0	21.7564	0	0.216313
C.ovifera	19	3.8	Peponapis	N	22	1.15789	5.78947	2128.38	0	0	0	21.7564	0	0.216313
C.ovifera	2	0.4	Peponapis	N	0	0	0	2128.38	0	0	0	21.7564	0	0.216313
C.ovifera	2	0.4	Peponapis	N	0	0	0	2128.38	0	0	0	21.7564	0	0.216313
C.ovifera	4	0.8	Peponapis	N	0	0	0	2128.38	0	0	0	21.7564	0	0.216313
C.ovifera	1	0.2	Peponapis	N	0	0	0	2128.38	0	0	0	21.7564	0	0.216313
C.ovifera	1	0.2	Peponapis	N	0	0	0	2128.38	0	0	0	21.7564	0	0.216313
C.ovifera	5	1	Peponapis	N	1	0.2	1	2128.38	0	0	0	21.7564	0	0.216313
C.ovifera	6	1.2	Peponapis	N	6	1	5	2128.38	0	0	0	21.7564	0	0.216313
C.ovifera	7	1.4	Peponapis	N	6	0.857143	4.28571	2128.38	0	0	0	21.7564	0	0.216313
C.ovifera	9	1.8	Peponapis	N	0	0	0	2128.38	0	0	0	21.7564	0	0.216313
C.ovifera	10	2	Peponapis	N	16	1.6	8	2128.38	0	0	0	21.7564	0	0.216313
C.ovifera	10	2	Peponapis	N	7	0.7	3.5	2128.38	0	0	0	21.7564	0	0.216313
C.ovifera	12	2.4	Peponapis	N	15	1.25	6.25	2128.38	0	0	0	21.7564	0	0.216313
C.ovifera	13	2.6	Peponapis	N	20	1.53846	7.69231	2128.38	0	0	0	21.7564	0	0.216313
C.ovifera	17	3.4	Peponapis	N	15	0.882353	4.41176	2128.38	0	0	0	21.7564	0	0.216313
C.ovifera	1	0.2	Peponapis	N	1	1	5	2128.38	0	0	0	21.7564	0	0.216313
C.ovifera	9	1.8	Peponapis	N	1	0.111111	0.555556	2128.38	0	0	0	21.7564	0	0.216313
C.ovifera	11	2.2	Peponapis	N	0	0	0	2128.38	0	0	0	21.7564	0	0.216313
C.ovifera	12	2.4	Peponapis	N	7	0.583333	2.91667	2128.38	0	0	0	21.7564	0	0.216313
C.ovifera	13	2.6	Peponapis	N	7	0.538462	2.69231	2128.38	0	0	0	21.7564	0	0.216313
C.ovifera	16	3.2	Peponapis	N	10	0.625	3.125	2128.38	0	0	0	21.7564	0	0.216313
C.ovifera	21	4.2	Peponapis	N	3	0.142857	0.714286	2128.38	0	0	0	21.7564	0	0.216313
C.ovifera	10	2	Peponapis	N	8	0.8	4	2128.38	0	0	0	21.7564	0	0.216313
C.ovifera	18	3.6	Peponapis	N	17	0.944444	4.72222	2128.38	0	0	0	21.7564	0	0.216313
C.ovifera	3	1	Peponapis	N	3	1	3	2128.38	0	0	0	21.7564	0	0.216313
C.ovifera	5	1.25	Peponapis	N	1	0.2	0.8	2128.38	0	0	0	21.7564	0	0.216313
C.ovifera	7	1.75	Peponapis	N	3	0.428571	1.71429	2128.38	0	0	0	21.7564	0	0.216313
C.ovifera	1	0.25	Peponapis	N	0	0	0	2128.38	0	0	0	21.7564	0	0.216313
C.ovifera	2	0.5	Peponapis	N	1	0.5	2	2128.38	0	0	0	21.7564	0	0.216313
C.ovifera	6	1.5	Peponapis	N	2	0.333333	1.33333	2128.38	0	0	0	21.7564	0	0.216313
C.ovifera	7	1.75	Peponapis	N	5	0.714286	2.85714	2128.38	0	0	0	21.7564	0	0.216313
C.ovifera	2	0.4	Peponapis	N	0	0	0	2128.38	0	0	0	21.7564	0	0.216313
C.ovifera	3	0.6	Peponapis	N	4	1.33333	6.66667	2128.38	0	0	0	21.7564	0	0.216313
C.ovifera	5	1	Peponapis	N	3	0.6	3	2128.38	0	0	0	21.7564	0	0.216313
C.ovifera	6	1.2	Peponapis	N	8	1.33333	6.66667	2128.38	0	0	0	21.7564	0	0.216313
C.ovifera	7	1.4	Peponapis	N	12	1.71429	8.57143	2128.38	0	0	0	21.7564	0	0.216313
C.ovifera	7	1.4	Peponapis	N	6	0.857143	4.28571	2128.38	0	0	0	21.7564	0	0.216313
C.ovifera	9	1.8	Peponapis	N	4	0.444444	2.22222	2128.38	0	0	0	21.7564	0	0.216313
C.ovifera	9	1.8	Peponapis	N	7	0.777778	3.88889	2128.38	0	0	0	21.7564	0	0.216313
C.ovifera	10	2	Peponapis	N	18	1.8	9	2128.38	0	0	0	21.7564	0	0.216313
C.ovifera	11	2.2	Peponapis	N	0	0	0	2128.38	0	0	0	21.7564	0	0.216313
C.ovifera	16	3.2	Peponapis	N	14	0.875	4.375	2128.38	0	0	0	21.7564	0	0.216313
C.ovifera	3	0.6	Peponapis	N	1	0.333333	1.66667	2128.38	0	0	0	21.7564	0	0.216313
C.ovifera	6	1.2	Peponapis	N	0	0	0	2128.38	0	0	0	21.7564	0	0.216313
C.ovifera	4	0.8	Peponapis	N	5	1.25	6.25	2128.38	0	0	0	21.7564	0	0.216313
C.ovifera	4	0.8	Peponapis	N	2	0.5	2.5	2128.38	0	0	0	21.7564	0	0.216313
C.ovifera	4	0.8	Peponapis	N	8	2	10	2128.38	0	0	0	21.7564	0	0.216313
C.ovifera	7	1.4	Peponapis	N	1	0.142857	0.714286	2128.38	0	0	0	21.7564	0	0.216313
C.ovifera	8	1.6	Peponapis	N	2	0.25	1.25	2128.38	0	0	0	21.7564	0	0.216313
C.ovifera	9	1.8	Peponapis	N	9	1	5	2128.38	0	0	0	21.7564	0	0.216313
C.ovifera	12	2.4	Peponapis	N	16	1.33333	6.66667	2128.38	0	0	0	21.7564	0	0.216313
C.ovifera	14	2.8	Peponapis	N	9	0.642857	3.21429	2128.38	0	0	0	21.7564	0	0.216313
C.ovifera	19	3.8	Peponapis	N	17	0.894737	4.47368	2128.38	0	0	0	21.7564	0	0.216313
C.ovifera	7	1.4	Peponapis	N	0	0	0	2128.38	0	0	0	21.7564	0	0.216313
C.ovifera	8	1.6	Peponapis	N	3	0.375	1.875	2128.38	0	0	0	21.7564	0	0.216313
C.ovifera	8	1.6	Peponapis	N	2	0.25	1.25	2128.38	0	0	0	21.7564	0	0.216313
C.ovifera	10	2	Peponapis	N	7	0.7	3.5	2128.38	0	0	0	21.7564	0	0.216313
C.ovifera	12	2.4	Peponapis	N	2	0.166667	0.833333	2128.38	0	0	0	21.7564	0	0.216313
C.ovifera	14	2.8	Peponapis	N	2	0.142857	0.714286	2128.38	0	0	0	21.7564	0	0.216313
C.ovifera	14	2.8	Peponapis	N	9	0.642857	3.21429	2128.38	0	0	0	21.7564	0	0.216313
C.ovifera	15	3	Peponapis	N	3	0.2	1	2128.38	0	0	0	21.7564	0	0.216313
C.ovifera	23	4.6	Peponapis	N	4	0.173913	0.869565	2128.38	0	0	0	21.7564	0	0.216313
C.ovifera	7	1.4	Peponapis	N	13	1.85714	9.28571	2128.38	0	0	0	21.7564	0	0.216313
C.ovifera	2	0.666667	Peponapis	A	0	0	0	2128.38	0	0	0	21.7564	0	0.216313
C.ovifera	3	1	Peponapis	A	5	1.66667	5	2128.38	0	0	0	21.7564	0	0.216313
C.ovifera	5	1.25	Peponapis	A	1	0.2	0.8	2128.38	0	0	0	21.7564	0	0.216313
C.ovifera	1	0.25	Peponapis	A	1	1	4	2128.38	0	0	0	21.7564	0	0.216313
C.ovifera	5	1.25	Peponapis	A	0	0	0	2128.38	0	0	0	21.7564	0	0.216313
C.ovifera	11	2.75	Peponapis	A	10	0.909091	3.63636	2128.38	0	0	0	21.7564	0	0.216313
C.ovifera	4	0.8	Peponapis	A	1	0.25	1.25	2128.38	0	0	0	21.7564	0	0.216313
C.ovifera	6	1.2	Peponapis	A	0	0	0	2128.38	0	0	0	21.7564	0	0.216313
C.ovifera	9	1.8	Peponapis	A	5	0.555556	2.77778	2128.38	0	0	0	21.7564	0	0.216313
C.ovifera	9	1.8	Peponapis	A	1	0.111111	0.555556	2128.38	0	0	0	21.7564	0	0.216313
C.ovifera	9	1.8	Peponapis	A	17	1.88889	9.44444	2128.38	0	0	0	21.7564	0	0.216313
C.ovifera	10	2	Peponapis	A	9	0.9	4.5	2128.38	0	0	0	21.7564	0	0.216313
C.ovifera	11	2.2	Peponapis	A	11	1	5	2128.38	0	0	0	21.7564	0	0.216313
C.ovifera	15	3	Peponapis	A	5	0.333333	1.66667	2128.38	0	0	0	21.7564	0	0.216313
C.ovifera	15	3	Peponapis	A	5	0.333333	1.66667	2128.38	0	0	0	21.7564	0	0.216313
C.ovifera	17	3.4	Peponapis	A	7	0.411765	2.05882	2128.38	0	0	0	21.7564	0	0.216313
C.ovifera	1	0.2	Peponapis	A	0	0	0	2128.38	0	0	0	21.7564	0	0.216313
C.ovifera	2	0.4	Peponapis	A	11	5.5	27.5	2128.38	0	0	0	21.7564	0	0.216313
C.ovifera	2	0.4	Peponapis	A	0	0	0	2128.38	0	0	0	21.7564	0	0.216313
C.ovifera	2	0.4	Peponapis	A	0	0	0	2128.38	0	0	0	21.7564	0	0.216313
C.ovifera	7	1.4	Peponapis	A	5	0.714286	3.57143	2128.38	0	0	0	21.7564	0	0.216313
C.ovifera	10	2	Peponapis	A	3	0.3	1.5	2128.38	0	0	0	21.7564	0	0.216313
C.ovifera	13	2.6	Peponapis	A	2	0.153846	0.769231	2128.38	0	0	0	21.7564	0	0.216313
C.ovifera	14	2.8	Peponapis	A	4	0.285714	1.42857	2128.38	0	0	0	21.7564	0	0.216313
C.ovifera	18	3.6	Peponapis	A	10	0.555556	2.77778	2128.38	0	0	0	21.7564	0	0.216313
C.ovifera	20	4	Peponapis	A	0	0	0	2128.38	0	0	0	21.7564	0	0.216313
C.ovifera	4	0.8	Peponapis	A	14	3.5	17.5	2128.38	0	0	0	21.7564	0	0.216313
C.ovifera	7	1.4	Peponapis	A	1	0.142857	0.714286	2128.38	0	0	0	21.7564	0	0.216313
C.ovifera	7	1.4	Peponapis	A	3	0.428571	2.14286	2128.38	0	0	0	21.7564	0	0.216313
C.ovifera	8	1.6	Peponapis	A	10	1.25	6.25	2128.38	0	0	0	21.7564	0	0.216313
C.ovifera	10	2	Peponapis	A	0	0	0	2128.38	0	0	0	21.7564	0	0.216313
C.ovifera	13	2.6	Peponapis	A	2	0.153846	0.769231	2128.38	0	0	0	21.7564	0	0.216313
C.ovifera	16	3.2	Peponapis	A	4	0.25	1.25	2128.38	0	0	0	21.7564	0	0.216313
C.ovifera	12	2.4	Peponapis	A	0	0	0	2128.38	0	0	0	21.7564	0	0.216313
C.ovifera	1	0.1	Peponapis	A	2	2	20	2128.38	0	0	0	21.7564	0	0.216313
C.ovifera	1	0.1	Peponapis	A	0	0	0	2128.38	0	0	0	21.7564	0	0.216313
C.ovifera	1	0.1	Peponapis	A	2	2	20	2128.38	0	0	0	21.7564	0	0.216313
C.ovifera	1	0.1	Peponapis	A	0	0	0	2128.38	0	0	0	21.7564	0	0.216313
C.ovifera	2	0.2	Peponapis	A	2	1	10	2128.38	0	0	0	21.7564	0	0.216313
C.ovifera	5	0.5	Peponapis	A	4	0.8	8	2128.38	0	0	0	21.7564	0	0.216313
C.ovifera	6	0.6	Peponapis	A	5	0.833333	8.33333	2128.38	0	0	0	21.7564	0	0.216313
C.ovifera	6	0.6	Peponapis	A	1	0.166667	1.66667	2128.38	0	0	0	21.7564	0	0.216313
C.ovifera	6	0.6	Peponapis	A	4	0.666667	6.66667	2128.38	0	0	0	21.7564	0	0.216313
C.ovifera	11	1.1	Peponapis	A	3	0.272727	2.72727	2128.38	0	0	0	21.7564	0	0.216313
C.ovifera	12	1.2	Peponapis	A	6	0.5	5	2128.38	0	0	0	21.7564	0	0.216313
C.ovifera	14	1.4	Peponapis	A	5	0.357143	3.57143	2128.38	0	0	0	21.7564	0	0.216313
C.ovifera	15	1.5	Peponapis	A	4	0.266667	2.66667	2128.38	0	0	0	21.7564	0	0.216313
C.ovifera	15	1.5	Peponapis	A	6	0.4	4	2128.38	0	0	0	21.7564	0	0.216313
C.ovifera	15	1.5	Peponapis	A	11	0.733333	7.33333	2128.38	0	0	0	21.7564	0	0.216313
C.ovifera	19	1.9	Peponapis	A	3	0.157895	1.57895	2128.38	0	0	0	21.7564	0	0.216313
C.ovifera	24	2.4	Peponapis	A	13	0.541667	5.41667	2128.38	0	0	0	21.7564	0	0.216313
C.ovifera	29	2.9	Peponapis	A	9	0.310345	3.10345	2128.38	0	0	0	21.7564	0	0.216313
C.ovifera	30	3	Peponapis	A	3	0.1	1	2128.38	0	0	0	21.7564	0	0.216313
C.ovifera	33	3.3	Peponapis	A	6	0.181818	1.81818	2128.38	0	0	0	21.7564	0	0.216313
C.ovifera	35	3.5	Peponapis	A	3	0.0857143	0.857143	2128.38	0	0	0	21.7564	0	0.216313
C.ovifera	5	1.25	Peponapis	A	15	3	12	2128.38	0	0	0	21.7564	0	0.216313
C.ovifera	6	1.5	Peponapis	A	5	0.833333	3.33333	2128.38	0	0	0	21.7564	0	0.216313
C.ovifera	5	1.25	Peponapis	A	11	2.2	8.8	2128.38	0	0	0	21.7564	0	0.216313
C.ovifera	7	1.75	Peponapis	A	20	2.85714	11.4286	2128.38	0	0	0	21.7564	0	0.216313
C.ovifera	4	0.8	Peponapis	A	1	0.25	1.25	2128.38	0	0	0	21.7564	0	0.216313
C.ovifera	5	1	Peponapis	A	7	1.4	7	2128.38	0	0	0	21.7564	0	0.216313
C.ovifera	7	1.4	Peponapis	A	19	2.71429	13.5714	2128.38	0	0	0	21.7564	0	0.216313
C.ovifera	10	2	Peponapis	A	17	1.7	8.5	2128.38	0	0	0	21.7564	0	0.216313
C.ovifera	10	2	Peponapis	A	13	1.3	6.5	2128.38	0	0	0	21.7564	0	0.216313
C.ovifera	10	2	Peponapis	A	9	0.9	4.5	2128.38	0	0	0	21.7564	0	0.216313
C.ovifera	12	2.4	Peponapis	A	2	0.166667	0.833333	2128.38	0	0	0	21.7564	0	0.216313
C.ovifera	12	2.4	Peponapis	A	12	1	5	2128.38	0	0	0	21.7564	0	0.216313
C.ovifera	13	2.6	Peponapis	A	5	0.384615	1.92308	2128.38	0	0	0	21.7564	0	0.216313
C.ovifera	14	2.8	Peponapis	A	16	1.14286	5.71429	2128.38	0	0	0	21.7564	0	0.216313
C.ovifera	19	3.8	Peponapis	A	10	0.526316	2.63158	2128.38	0	0	0	21.7564	0	0.216313
C.ovifera	2	0.4	Peponapis	A	1	0.5	2.5	2128.38	0	0	0	21.7564	0	0.216313
C.ovifera	2	0.4	Peponapis	A	0	0	0	2128.38	0	0	0	21.7564	0	0.216313
C.ovifera	4	0.8	Peponapis	A	1	0.25	1.25	2128.38	0	0	0	21.7564	0	0.216313
C.ovifera	1	0.2	Peponapis	A	1	1	5	2128.38	0	0	0	21.7564	0	0.216313
C.ovifera	1	0.2	Peponapis	A	2	2	10	2128.38	0	0	0	21.7564	0	0.216313
C.ovifera	5	1	Peponapis	A	5	1	5	2128.38	0	0	0	21.7564	0	0.216313
C.ovifera	6	1.2	Peponapis	A	5	0.833333	4.16667	2128.38	0	0	0	21.7564	0	0.216313
C.ovifera	7	1.4	Peponapis	A	14	2	10	2128.38	0	0	0	21.7564	0	0.216313
C.ovifera	9	1.8	Peponapis	A	1	0.111111	0.555556	2128.38	0	0	0	21.7564	0	0.216313
C.ovifera	10	2	Peponapis	A	9	0.9	4.5	2128.38	0	0	0	21.7564	0	0.216313
C.ovifera	10	2	Peponapis	A	47	4.7	23.5	2128.38	0	0	0	21.7564	0	0.216313
C.ovifera	12	2.4	Peponapis	A	8	0.666667	3.33333	2128.38	0	0	0	21.7564	0	0.216313
C.ovifera	13	2.6	Peponapis	A	4	0.307692	1.53846	2128.38	0	0	0	21.7564	0	0.216313
C.ovifera	17	3.4	Peponapis	A	13	0.764706	3.82353	2128.38	0	0	0	21.7564	0	0.216313
C.ovifera	1	0.2	Peponapis	A	3	3	15	2128.38	0	0	0	21.7564	0	0.216313
C.ovifera	9	1.8	Peponapis	A	8	0.888889	4.44444	2128.38	0	0	0	21.7564	0	0.216313
C.ovifera	11	2.2	Peponapis	A	24	2.18182	10.9091	2128.38	0	0	0	21.7564	0	0.216313
C.ovifera	12	2.4	Peponapis	A	4	0.333333	1.66667	2128.38	0	0	0	21.7564	0	0.216313
C.ovifera	13	2.6	Peponapis	A	14	1.07692	5.38462	2128.38	0	0	0	21.7564	0	0.216313
C.ovifera	16	3.2	Peponapis	A	9	0.5625	2.8125	2128.38	0	0	0	21.7564	0	0.216313
C.ovifera	21	4.2	Peponapis	A	7	0.333333	1.66667	2128.38	0	0	0	21.7564	0	0.216313
C.ovifera	10	2	Peponapis	A	3	0.3	1.5	2128.38	0	0	0	21.7564	0	0.216313
C.ovifera	18	3.6	Peponapis	A	3	0.166667	0.833333	2128.38	0	0	0	21.7564	0	0.216313
C.ovifera	3	1	Peponapis	A	12	4	12	2128.38	0	0	0	21.7564	0	0.216313
C.ovifera	5	1.25	Peponapis	A	3	0.6	2.4	2128.38	0	0	0	21.7564	0	0.216313
C.ovifera	7	1.75	Peponapis	A	1	0.142857	0.571429	2128.38	0	0	0	21.7564	0	0.216313
C.ovifera	1	0.25	Peponapis	A	0	0	0	2128.38	0	0	0	21.7564	0	0.216313
C.ovifera	2	0.5	Peponapis	A	0	0	0	2128.38	0	0	0	21.7564	0	0.216313
C.ovifera	6	1.5	Peponapis	A	6	1	4	2128.38	0	0	0	21.7564	0	0.216313
C.ovifera	7	1.75	Peponapis	A	6	0.857143	3.42857	2128.38	0	0	0	21.7564	0	0.216313
C.ovifera	2	0.4	Peponapis	A	0	0	0	2128.38	0	0	0	21.7564	0	0.216313
C.ovifera	3	0.6	Peponapis	A	2	0.666667	3.33333	2128.38	0	0	0	21.7564	0	0.216313
C.ovifera	5	1	Peponapis	A	0	0	0	2128.38	0	0	0	21.7564	0	0.216313
C.ovifera	6	1.2	Peponapis	A	13	2.16667	10.8333	2128.38	0	0	0	21.7564	0	0.216313
C.ovifera	7	1.4	Peponapis	A	3	0.428571	2.14286	2128.38	0	0	0	21.7564	0	0.216313
C.ovifera	7	1.4	Peponapis	A	2	0.285714	1.42857	2128.38	0	0	0	21.7564	0	0.216313
C.ovifera	9	1.8	Peponapis	A	3	0.333333	1.66667	2128.38	0	0	0	21.7564	0	0.216313
C.ovifera	9	1.8	Peponapis	A	5	0.555556	2.77778	2128.38	0	0	0	21.7564	0	0.216313
C.ovifera	10	2	Peponapis	A	4	0.4	2	2128.38	0	0	0	21.7564	0	0.216313
C.ovifera	11	2.2	Peponapis	A	0	0	0	2128.38	0	0	0	21.7564	0	0.216313
C.ovifera	16	3.2	Peponapis	A	11	0.6875	3.4375	2128.38	0	0	0	21.7564	0	0.216313
C.ovifera	3	0.6	Peponapis	A	1	0.333333	1.66667	2128.38	0	0	0	21.7564	0	0.216313
C.ovifera	6	1.2	Peponapis	A	2	0.333333	1.66667	2128.38	0	0	0	21.7564	0	0.216313
C.ovifera	4	0.8	Peponapis	A	6	1.5	7.5	2128.38	0	0	0	21.7564	0	0.216313
C.ovifera	4	0.8	Peponapis	A	16	4	20	2128.38	0	0	0	21.7564	0	0.216313
C.ovifera	4	0.8	Peponapis	A	7	1.75	8.75	2128.38	0	0	0	21.7564	0	0.216313
C.ovifera	7	1.4	Peponapis	A	1	0.142857	0.714286	2128.38	0	0	0	21.7564	0	0.216313
C.ovifera	8	1.6	Peponapis	A	0	0	0	2128.38	0	0	0	21.7564	0	0.216313
C.ovifera	9	1.8	Peponapis	A	2	0.222222	1.11111	2128.38	0	0	0	21.7564	0	0.216313
C.ovifera	12	2.4	Peponapis	A	7	0.583333	2.91667	2128.38	0	0	0	21.7564	0	0.216313
C.ovifera	14	2.8	Peponapis	A	2	0.142857	0.714286	2128.38	0	0	0	21.7564	0	0.216313
C.ovifera	19	3.8	Peponapis	A	1	0.0526316	0.263158	2128.38	0	0	0	21.7564	0	0.216313
C.ovifera	7	1.4	Peponapis	A	0	0	0	2128.38	0	0	0	21.7564	0	0.216313
C.ovifera	8	1.6	Peponapis	A	10	1.25	6.25	2128.38	0	0	0	21.7564	0	0.216313
C.ovifera	8	1.6	Peponapis	A	1	0.125	0.625	2128.38	0	0	0	21.7564	0	0.216313
C.ovifera	10	2	Peponapis	A	14	1.4	7	2128.38	0	0	0	21.7564	0	0.216313
C.ovifera	12	2.4	Peponapis	A	6	0.5	2.5	2128.38	0	0	0	21.7564	0	0.216313
C.ovifera	14	2.8	Peponapis	A	20	1.42857	7.14286	2128.38	0	0	0	21.7564	0	0.216313
C.ovifera	14	2.8	Peponapis	A	4	0.285714	1.42857	2128.38	0	0	0	21.7564	0	0.216313
C.ovifera	15	3	Peponapis	A	11	0.733333	3.66667	2128.38	0	0	0	21.7564	0	0.216313
C.ovifera	23	4.6	Peponapis	A	18	0.782609	3.91304	2128.38	0	0	0	21.7564	0	0.216313
C.ovifera	7	1.4	Peponapis	A	2	0.285714	1.42857	2128.38	0	0	0	21.7564	0	0.216313
C.ovifera	24	2.4	Peponapis	P	0	0	0	2128.38	0	0	0	21.7564	0	0.216313
C.ovifera	30	3	Peponapis	P	0	0	0	2128.38	0	0	0	21.7564	0	0.216313
C.ovifera	29	2.9	Peponapis	P	0	0	0	2128.38	0	0	0	21.7564	0	0.216313
C.ovifera	15	1.5	Peponapis	P	0	0	0	2128.38	0	0	0	21.7564	0	0.216313
C.ovifera	12	1.2	Peponapis	P	0	0	0	2128.38	0	0	0	21.7564	0	0.216313
C.ovifera	35	3.5	Peponapis	P	0	0	0	2128.38	0	0	0	21.7564	0	0.216313
C.ovifera	14	1.4	Peponapis	P	0	0	0	2128.38	0	0	0	21.7564	0	0.216313
C.ovifera	15	1.5	Peponapis	P	0	0	0	2128.38	0	0	0	21.7564	0	0.216313
C.ovifera	33	3.3	Peponapis	P	0	0	0	2128.38	0	0	0	21.7564	0	0.216313
C.ovifera	6	0.6	Peponapis	P	0	0	0	2128.38	0	0	0	21.7564	0	0.216313
C.ovifera	15	1.5	Peponapis	P	0	0	0	2128.38	0	0	0	21.7564	0	0.216313
C.ovifera	19	1.9	Peponapis	P	0	0	0	2128.38	0	0	0	21.7564	0	0.216313
C.ovifera	6	0.6	Peponapis	P	0	0	0	2128.38	0	0	0	21.7564	0	0.216313
C.ovifera	1	0.1	Peponapis	P	0	0	0	2128.38	0	0	0	21.7564	0	0.216313
C.ovifera	11	1.1	Peponapis	P	1	0.0909091	0.909091	2128.38	0	0	0	21.7564	0	0.216313
C.ovifera	5	0.5	Peponapis	P	0	0	0	2128.38	0	0	0	21.7564	0	0.216313
C.ovifera	1	0.1	Peponapis	P	0	0	0	2128.38	0	0	0	21.7564	0	0.216313
C.ovifera	6	0.6	Peponapis	P	0	0	0	2128.38	0	0	0	21.7564	0	0.216313
C.ovifera	2	0.2	Peponapis	P	0	0	0	2128.38	0	0	0	21.7564	0	0.216313
C.ovifera	1	0.1	Peponapis	P	0	0	0	2128.38	0	0	0	21.7564	0	0.216313
C.ovifera	1	0.1	Peponapis	P	0	0	0	2128.38	0	0	0	21.7564	0	0.216313
C.ovifera	7	1.4	Peponapis	P	0	0	0	2128.38	0	0	0	21.7564	0	0.216313
C.ovifera	19	3.8	Peponapis	P	0	0	0	2128.38	0	0	0	21.7564	0	0.216313
C.ovifera	10	2	Peponapis	P	0	0	0	2128.38	0	0	0	21.7564	0	0.216313
C.ovifera	8	1.6	Peponapis	P	0	0	0	2128.38	0	0	0	21.7564	0	0.216313
C.ovifera	10	2	Peponapis	P	0	0	0	2128.38	0	0	0	21.7564	0	0.216313
C.ovifera	13	2.6	Peponapis	P	0	0	0	2128.38	0	0	0	21.7564	0	0.216313
C.ovifera	9	1.8	Peponapis	P	0	0	0	2128.38	0	0	0	21.7564	0	0.216313
C.ovifera	5	1	Peponapis	P	1	0.2	1	2128.38	0	0	0	21.7564	0	0.216313
C.ovifera	16	3.2	Peponapis	P	0	0	0	2128.38	0	0	0	21.7564	0	0.216313
C.ovifera	13	2.6	Peponapis	P	0	0	0	2128.38	0	0	0	21.7564	0	0.216313
C.ovifera	3	1	Peponapis	P	0	0	0	2128.38	0	0	0	21.7564	0	0.216313
C.ovifera	4	0.8	Peponapis	P	0	0	0	2128.38	0	0	0	21.7564	0	0.216313
C.ovifera	10	2	Peponapis	P	0	0	0	2128.38	0	0	0	21.7564	0	0.216313
C.ovifera	10	2	Peponapis	P	0	0	0	2128.38	0	0	0	21.7564	0	0.216313
C.ovifera	7	1.4	Peponapis	P	1	0.142857	0.714286	2128.38	0	0	0	21.7564	0	0.216313
C.ovifera	1	0.2	Peponapis	P	0	0	0	2128.38	0	0	0	21.7564	0	0.216313
C.ovifera	12	2.4	Peponapis	P	0	0	0	2128.38	0	0	0	21.7564	0	0.216313
C.ovifera	10	2	Peponapis	P	0	0	0	2128.38	0	0	0	21.7564	0	0.216313
C.ovifera	2	0.666667	Peponapis	P	0	0	0	2128.38	0	0	0	21.7564	0	0.216313
C.ovifera	7	1.4	Peponapis	P	0	0	0	2128.38	0	0	0	21.7564	0	0.216313
C.ovifera	10	2	Peponapis	P	0	0	0	2128.38	0	0	0	21.7564	0	0.216313
C.ovifera	8	1.6	Peponapis	P	0	0	0	2128.38	0	0	0	21.7564	0	0.216313
C.ovifera	4	0.8	Peponapis	P	0	0	0	2128.38	0	0	0	21.7564	0	0.216313
C.ovifera	6	1.2	Peponapis	P	0	0	0	2128.38	0	0	0	21.7564	0	0.216313
C.ovifera	7	1.4	Peponapis	P	0	0	0	2128.38	0	0	0	21.7564	0	0.216313
C.ovifera	14	2.8	Peponapis	P	0	0	0	2128.38	0	0	0	21.7564	0	0.216313
C.ovifera	3	1	Peponapis	P	0	0	0	2128.38	0	0	0	21.7564	0	0.216313
C.ovifera	9	1.8	Peponapis	P	1	0.111111	0.555556	2128.38	0	0	0	21.7564	0	0.216313
C.ovifera	19	3.8	Peponapis	P	1	0.0526316	0.263158	2128.38	0	0	0	21.7564	0	0.216313
C.ovifera	11	2.2	Peponapis	P	0	0	0	2128.38	0	0	0	21.7564	0	0.216313
C.ovifera	10	2	Peponapis	P	0	0	0	2128.38	0	0	0	21.7564	0	0.216313
C.ovifera	11	2.2	Peponapis	P	0	0	0	2128.38	0	0	0	21.7564	0	0.216313
C.ovifera	14	2.8	Peponapis	P	0	0	0	2128.38	0	0	0	21.7564	0	0.216313
C.ovifera	4	0.8	Peponapis	P	0	0	0	2128.38	0	0	0	21.7564	0	0.216313
C.ovifera	5	1.25	Peponapis	P	0	0	0	2128.38	0	0	0	21.7564	0	0.216313
C.ovifera	17	3.4	Peponapis	P	0	0	0	2128.38	0	0	0	21.7564	0	0.216313
C.ovifera	16	3.2	Peponapis	P	1	0.0625	0.3125	2128.38	0	0	0	21.7564	0	0.216313
C.ovifera	23	4.6	Peponapis	P	0	0	0	2128.38	0	0	0	21.7564	0	0.216313
C.ovifera	12	2.4	Peponapis	P	0	0	0	2128.38	0	0	0	21.7564	0	0.216313
C.ovifera	7	1.4	Peponapis	P	0	0	0	2128.38	0	0	0	21.7564	0	0.216313
C.ovifera	18	3.6	Peponapis	P	0	0	0	2128.38	0	0	0	21.7564	0	0.216313
C.ovifera	10	2	Peponapis	P	0	0	0	2128.38	0	0	0	21.7564	0	0.216313
C.ovifera	6	1.5	Peponapis	P	0	0	0	2128.38	0	0	0	21.7564	0	0.216313
C.ovifera	9	1.8	Peponapis	P	0	0	0	2128.38	0	0	0	21.7564	0	0.216313
C.ovifera	13	2.6	Peponapis	P	1	0.0769231	0.384615	2128.38	0	0	0	21.7564	0	0.216313
C.ovifera	15	3	Peponapis	P	2	0.133333	0.666667	2128.38	0	0	0	21.7564	0	0.216313
C.ovifera	12	2.4	Peponapis	P	0	0	0	2128.38	0	0	0	21.7564	0	0.216313
C.ovifera	10	2	Peponapis	P	0	0	0	2128.38	0	0	0	21.7564	0	0.216313
C.ovifera	20	4	Peponapis	P	1	0.05	0.25	2128.38	0	0	0	21.7564	0	0.216313
C.ovifera	6	1.2	Peponapis	P	0	0	0	2128.38	0	0	0	21.7564	0	0.216313
C.ovifera	7	1.75	Peponapis	P	0	0	0	2128.38	0	0	0	21.7564	0	0.216313
C.ovifera	12	2.4	Peponapis	P	0	0	0	2128.38	0	0	0	21.7564	0	0.216313
C.ovifera	12	2.4	Peponapis	P	0	0	0	2128.38	0	0	0	21.7564	0	0.216313
C.ovifera	12	2.4	Peponapis	P	0	0	0	2128.38	0	0	0	21.7564	0	0.216313
C.ovifera	6	1.2	Peponapis	P	0	0	0	2128.38	0	0	0	21.7564	0	0.216313
C.ovifera	10	2	Peponapis	P	0	0	0	2128.38	0	0	0	21.7564	0	0.216313
C.ovifera	13	2.6	Peponapis	P	0	0	0	2128.38	0	0	0	21.7564	0	0.216313
C.ovifera	5	1	Peponapis	P	0	0	0	2128.38	0	0	0	21.7564	0	0.216313
C.ovifera	5	1.25	Peponapis	P	0	0	0	2128.38	0	0	0	21.7564	0	0.216313
C.ovifera	17	3.4	Peponapis	P	0	0	0	2128.38	0	0	0	21.7564	0	0.216313
C.ovifera	9	1.8	Peponapis	P	0	0	0	2128.38	0	0	0	21.7564	0	0.216313
C.ovifera	8	1.6	Peponapis	P	0	0	0	2128.38	0	0	0	21.7564	0	0.216313
C.ovifera	7	1.4	Peponapis	P	0	0	0	2128.38	0	0	0	21.7564	0	0.216313
C.ovifera	15	3	Peponapis	P	0	0	0	2128.38	0	0	0	21.7564	0	0.216313
C.ovifera	4	0.8	Peponapis	P	0	0	0	2128.38	0	0	0	21.7564	0	0.216313
C.ovifera	7	1.75	Peponapis	P	0	0	0	2128.38	0	0	0	21.7564	0	0.216313
C.ovifera	12	2.4	Peponapis	P	0	0	0	2128.38	0	0	0	21.7564	0	0.216313
C.ovifera	13	2.6	Peponapis	P	0	0	0	2128.38	0	0	0	21.7564	0	0.216313
C.ovifera	9	1.8	Peponapis	P	0	0	0	2128.38	0	0	0	21.7564	0	0.216313
C.ovifera	2	0.4	Peponapis	P	0	0	0	2128.38	0	0	0	21.7564	0	0.216313
C.ovifera	18	3.6	Peponapis	P	0	0	0	2128.38	0	0	0	21.7564	0	0.216313
C.ovifera	16	3.2	Peponapis	P	0	0	0	2128.38	0	0	0	21.7564	0	0.216313
C.ovifera	9	1.8	Peponapis	P	0	0	0	2128.38	0	0	0	21.7564	0	0.216313
C.ovifera	5	1.25	Peponapis	P	0	0	0	2128.38	0	0	0	21.7564	0	0.216313
C.ovifera	14	2.8	Peponapis	P	0	0	0	2128.38	0	0	0	21.7564	0	0.216313
C.ovifera	14	2.8	Peponapis	P	0	0	0	2128.38	0	0	0	21.7564	0	0.216313
C.ovifera	14	2.8	Peponapis	P	0	0	0	2128.38	0	0	0	21.7564	0	0.216313
C.ovifera	9	1.8	Peponapis	P	0	0	0	2128.38	0	0	0	21.7564	0	0.216313
C.ovifera	21	4.2	Peponapis	P	0	0	0	2128.38	0	0	0	21.7564	0	0.216313
C.ovifera	10	2	Peponapis	P	0	0	0	2128.38	0	0	0	21.7564	0	0.216313
C.ovifera	7	1.4	Peponapis	P	0	0	0	2128.38	0	0	0	21.7564	0	0.216313
C.ovifera	11	2.75	Peponapis	P	0	0	0	2128.38	0	0	0	21.7564	0	0.216313
C.ovifera	15	3	Peponapis	P	0	0	0	2128.38	0	0	0	21.7564	0	0.216313
C.ovifera	11	2.2	Peponapis	P	0	0	0	2128.38	0	0	0	21.7564	0	0.216313
C.ovifera	7	1.4	Peponapis	P	0	0	0	2128.38	0	0	0	21.7564	0	0.216313
C.ovifera	7	1.4	Peponapis	P	0	0	0	2128.38	0	0	0	21.7564	0	0.216313
C.ovifera	4	0.8	Peponapis	P	0	0	0	2128.38	0	0	0	21.7564	0	0.216313
C.ovifera	2	0.4	Peponapis	P	0	0	0	2128.38	0	0	0	21.7564	0	0.216313
C.ovifera	1	0.25	Peponapis	P	0	0	0	2128.38	0	0	0	21.7564	0	0.216313
C.ovifera	5	1.25	Peponapis	P	0	0	0	2128.38	0	0	0	21.7564	0	0.216313
C.ovifera	6	1.2	Peponapis	P	0	0	0	2128.38	0	0	0	21.7564	0	0.216313
C.ovifera	2	0.4	Peponapis	P	0	0	0	2128.38	0	0	0	21.7564	0	0.216313
C.ovifera	1	0.2	Peponapis	P	0	0	0	2128.38	0	0	0	21.7564	0	0.216313
C.ovifera	7	1.4	Peponapis	P	0	0	0	2128.38	0	0	0	21.7564	0	0.216313
C.ovifera	5	1	Peponapis	P	0	0	0	2128.38	0	0	0	21.7564	0	0.216313
C.ovifera	3	0.6	Peponapis	P	0	0	0	2128.38	0	0	0	21.7564	0	0.216313
C.ovifera	6	1.5	Peponapis	P	0	0	0	2128.38	0	0	0	21.7564	0	0.216313
C.ovifera	2	0.4	Peponapis	P	0	0	0	2128.38	0	0	0	21.7564	0	0.216313
C.ovifera	1	0.2	Peponapis	P	0	0	0	2128.38	0	0	0	21.7564	0	0.216313
C.ovifera	8	1.6	Peponapis	P	0	0	0	2128.38	0	0	0	21.7564	0	0.216313
C.ovifera	3	0.6	Peponapis	P	0	0	0	2128.38	0	0	0	21.7564	0	0.216313
C.ovifera	1	0.25	Peponapis	P	0	0	0	2128.38	0	0	0	21.7564	0	0.216313
C.ovifera	5	1.25	Peponapis	P	0	0	0	2128.38	0	0	0	21.7564	0	0.216313
C.ovifera	2	0.4	Peponapis	P	0	0	0	2128.38	0	0	0	21.7564	0	0.216313
C.ovifera	1	0.2	Peponapis	P	0	0	0	2128.38	0	0	0	21.7564	0	0.216313
C.ovifera	4	0.8	Peponapis	P	0	0	0	2128.38	0	0	0	21.7564	0	0.216313
C.ovifera	9	1.8	Peponapis	P	0	0	0	2128.38	0	0	0	21.7564	0	0.216313
C.ovifera	4	0.8	Peponapis	P	0	0	0	2128.38	0	0	0	21.7564	0	0.216313
C.ovifera	2	0.5	Peponapis	P	0	0	0	2128.38	0	0	0	21.7564	0	0.216313
C.ovifera	7	1.75	Peponapis	P	0	0	0	2128.38	0	0	0	21.7564	0	0.216313
C.ovifera	2	0.4	Peponapis	P	0	0	0	2128.38	0	0	0	21.7564	0	0.216313
C.texana	1	0.25	Peponapis	N	2	2	8	2976.74	0	0	0	0	0.024496	0
C.texana	12	3	Peponapis	N	0	0	0	2976.74	0	0	0	0	0.024496	0
C.texana	4	0.8	Peponapis	N	1	0.25	1.25	2976.74	0	0	0	0	0.024496	0
C.texana	5	1	Peponapis	N	6	1.2	6	2976.74	0	0	0	0	0.024496	0
C.texana	6	1.2	Peponapis	N	2	0.333333	1.66667	2976.74	0	0	0	0	0.024496	0
C.texana	7	1.4	Peponapis	N	5	0.714286	3.57143	2976.74	0	0	0	0	0.024496	0
C.texana	9	1.8	Peponapis	N	8	0.888889	4.44444	2976.74	0	0	0	0	0.024496	0
C.texana	10	2	Peponapis	N	0	0	0	2976.74	0	0	0	0	0.024496	0
C.texana	12	2.4	Peponapis	N	18	1.5	7.5	2976.74	0	0	0	0	0.024496	0
C.texana	13	2.6	Peponapis	N	4	0.307692	1.53846	2976.74	0	0	0	0	0.024496	0
C.texana	16	3.2	Peponapis	N	17	1.0625	5.3125	2976.74	0	0	0	0	0.024496	0
C.texana	21	4.2	Peponapis	N	10	0.47619	2.38095	2976.74	0	0	0	0	0.024496	0
C.texana	22	4.4	Peponapis	N	10	0.454545	2.27273	2976.74	0	0	0	0	0.024496	0
C.texana	27	5.4	Peponapis	N	0	0	0	2976.74	0	0	0	0	0.024496	0
C.texana	30	6	Peponapis	N	17	0.566667	2.83333	2976.74	0	0	0	0	0.024496	0
C.texana	3	0.6	Peponapis	N	0	0	0	2976.74	0	0	0	0	0.024496	0
C.texana	1	0.2	Peponapis	N	0	0	0	2976.74	0	0	0	0	0.024496	0
C.texana	1	0.2	Peponapis	N	0	0	0	2976.74	0	0	0	0	0.024496	0
C.texana	3	0.6	Peponapis	N	0	0	0	2976.74	0	0	0	0	0.024496	0
C.texana	8	1.6	Peponapis	N	11	1.375	6.875	2976.74	0	0	0	0	0.024496	0
C.texana	8	1.6	Peponapis	N	1	0.125	0.625	2976.74	0	0	0	0	0.024496	0
C.texana	8	1.6	Peponapis	N	8	1	5	2976.74	0	0	0	0	0.024496	0
C.texana	10	2	Peponapis	N	16	1.6	8	2976.74	0	0	0	0	0.024496	0
C.texana	14	2.8	Peponapis	N	11	0.785714	3.92857	2976.74	0	0	0	0	0.024496	0
C.texana	17	3.4	Peponapis	N	10	0.588235	2.94118	2976.74	0	0	0	0	0.024496	0
C.texana	19	3.8	Peponapis	N	15	0.789474	3.94737	2976.74	0	0	0	0	0.024496	0
C.texana	39	7.8	Peponapis	N	11	0.282051	1.41026	2976.74	0	0	0	0	0.024496	0
C.texana	1	0.2	Peponapis	N	0	0	0	2976.74	0	0	0	0	0.024496	0
C.texana	7	1.4	Peponapis	N	6	0.857143	4.28571	2976.74	0	0	0	0	0.024496	0
C.texana	12	2.4	Peponapis	N	3	0.25	1.25	2976.74	0	0	0	0	0.024496	0
C.texana	13	2.6	Peponapis	N	4	0.307692	1.53846	2976.74	0	0	0	0	0.024496	0
C.texana	13	2.6	Peponapis	N	3	0.230769	1.15385	2976.74	0	0	0	0	0.024496	0
C.texana	14	2.8	Peponapis	N	11	0.785714	3.92857	2976.74	0	0	0	0	0.024496	0
C.texana	15	3	Peponapis	N	2	0.133333	0.666667	2976.74	0	0	0	0	0.024496	0
C.texana	18	3.6	Peponapis	N	8	0.444444	2.22222	2976.74	0	0	0	0	0.024496	0
C.texana	19	3.8	Peponapis	N	11	0.578947	2.89474	2976.74	0	0	0	0	0.024496	0
C.texana	25	5	Peponapis	N	4	0.16	0.8	2976.74	0	0	0	0	0.024496	0
C.texana	9	1.8	Peponapis	N	7	0.777778	3.88889	2976.74	0	0	0	0	0.024496	0
C.texana	16	3.2	Peponapis	N	22	1.375	6.875	2976.74	0	0	0	0	0.024496	0
C.texana	1	0.1	Peponapis	N	0	0	0	2976.74	0	0	0	0	0.024496	0
C.texana	1	0.1	Peponapis	N	0	0	0	2976.74	0	0	0	0	0.024496	0
C.texana	1	0.1	Peponapis	N	1	1	10	2976.74	0	0	0	0	0.024496	0
C.texana	2	0.2	Peponapis	N	1	0.5	5	2976.74	0	0	0	0	0.024496	0
C.texana	2	0.2	Peponapis	N	0	0	0	2976.74	0	0	0	0	0.024496	0
C.texana	2	0.2	Peponapis	N	0	0	0	2976.74	0	0	0	0	0.024496	0
C.texana	2	0.2	Peponapis	N	1	0.5	5	2976.74	0	0	0	0	0.024496	0
C.texana	3	0.3	Peponapis	N	9	3	30	2976.74	0	0	0	0	0.024496	0
C.texana	3	0.3	Peponapis	N	10	3.33333	33.3333	2976.74	0	0	0	0	0.024496	0
C.texana	4	0.4	Peponapis	N	11	2.75	27.5	2976.74	0	0	0	0	0.024496	0
C.texana	9	0.9	Peponapis	N	4	0.444444	4.44444	2976.74	0	0	0	0	0.024496	0
C.texana	9	0.9	Peponapis	N	0	0	0	2976.74	0	0	0	0	0.024496	0
C.texana	10	1	Peponapis	N	11	1.1	11	2976.74	0	0	0	0	0.024496	0
C.texana	13	1.3	Peponapis	N	9	0.692308	6.92308	2976.74	0	0	0	0	0.024496	0
C.texana	18	1.8	Peponapis	N	15	0.833333	8.33333	2976.74	0	0	0	0	0.024496	0
C.texana	18	1.8	Peponapis	N	27	1.5	15	2976.74	0	0	0	0	0.024496	0
C.texana	19	1.9	Peponapis	N	12	0.631579	6.31579	2976.74	0	0	0	0	0.024496	0
C.texana	19	1.9	Peponapis	N	19	1	10	2976.74	0	0	0	0	0.024496	0
C.texana	19	1.9	Peponapis	N	12	0.631579	6.31579	2976.74	0	0	0	0	0.024496	0
C.texana	20	2	Peponapis	N	23	1.15	11.5	2976.74	0	0	0	0	0.024496	0
C.texana	21	2.1	Peponapis	N	17	0.809524	8.09524	2976.74	0	0	0	0	0.024496	0
C.texana	23	2.3	Peponapis	N	20	0.869565	8.69565	2976.74	0	0	0	0	0.024496	0
C.texana	24	2.4	Peponapis	N	4	0.166667	1.66667	2976.74	0	0	0	0	0.024496	0
C.texana	34	3.4	Peponapis	N	22	0.647059	6.47059	2976.74	0	0	0	0	0.024496	0
C.texana	36	3.6	Peponapis	N	32	0.888889	8.88889	2976.74	0	0	0	0	0.024496	0
C.texana	37	3.7	Peponapis	N	12	0.324324	3.24324	2976.74	0	0	0	0	0.024496	0
C.texana	38	3.8	Peponapis	N	19	0.5	5	2976.74	0	0	0	0	0.024496	0
C.texana	6	1.5	Peponapis	N	6	1	4	2976.74	0	0	0	0	0.024496	0
C.texana	6	1.5	Peponapis	N	10	1.66667	6.66667	2976.74	0	0	0	0	0.024496	0
C.texana	1	0.25	Peponapis	N	0	0	0	2976.74	0	0	0	0	0.024496	0
C.texana	1	0.2	Peponapis	N	0	0	0	2976.74	0	0	0	0	0.024496	0
C.texana	2	0.4	Peponapis	N	1	0.5	2.5	2976.74	0	0	0	0	0.024496	0
C.texana	3	0.6	Peponapis	N	3	1	5	2976.74	0	0	0	0	0.024496	0
C.texana	4	0.8	Peponapis	N	0	0	0	2976.74	0	0	0	0	0.024496	0
C.texana	6	1.2	Peponapis	N	18	3	15	2976.74	0	0	0	0	0.024496	0
C.texana	8	1.6	Peponapis	N	20	2.5	12.5	2976.74	0	0	0	0	0.024496	0
C.texana	11	2.2	Peponapis	N	10	0.909091	4.54545	2976.74	0	0	0	0	0.024496	0
C.texana	16	3.2	Peponapis	N	13	0.8125	4.0625	2976.74	0	0	0	0	0.024496	0
C.texana	17	3.4	Peponapis	N	17	1	5	2976.74	0	0	0	0	0.024496	0
C.texana	21	4.2	Peponapis	N	26	1.2381	6.19048	2976.74	0	0	0	0	0.024496	0
C.texana	27	5.4	Peponapis	N	18	0.666667	3.33333	2976.74	0	0	0	0	0.024496	0
C.texana	29	5.8	Peponapis	N	14	0.482759	2.41379	2976.74	0	0	0	0	0.024496	0
C.texana	8	1.6	Peponapis	N	2	0.25	1.25	2976.74	0	0	0	0	0.024496	0
C.texana	10	2	Peponapis	N	2	0.2	1	2976.74	0	0	0	0	0.024496	0
C.texana	1	0.2	Peponapis	N	0	0	0	2976.74	0	0	0	0	0.024496	0
C.texana	6	1.2	Peponapis	N	13	2.16667	10.8333	2976.74	0	0	0	0	0.024496	0
C.texana	10	2	Peponapis	N	11	1.1	5.5	2976.74	0	0	0	0	0.024496	0
C.texana	11	2.2	Peponapis	N	17	1.54545	7.72727	2976.74	0	0	0	0	0.024496	0
C.texana	11	2.2	Peponapis	N	10	0.909091	4.54545	2976.74	0	0	0	0	0.024496	0
C.texana	12	2.4	Peponapis	N	20	1.66667	8.33333	2976.74	0	0	0	0	0.024496	0
C.texana	17	3.4	Peponapis	N	13	0.764706	3.82353	2976.74	0	0	0	0	0.024496	0
C.texana	18	3.6	Peponapis	N	11	0.611111	3.05556	2976.74	0	0	0	0	0.024496	0
C.texana	18	3.6	Peponapis	N	20	1.11111	5.55556	2976.74	0	0	0	0	0.024496	0
C.texana	26	5.2	Peponapis	N	8	0.307692	1.53846	2976.74	0	0	0	0	0.024496	0
C.texana	3	0.6	Peponapis	N	2	0.666667	3.33333	2976.74	0	0	0	0	0.024496	0
C.texana	5	1	Peponapis	N	4	0.8	4	2976.74	0	0	0	0	0.024496	0
C.texana	10	2	Peponapis	N	10	1	5	2976.74	0	0	0	0	0.024496	0
C.texana	11	2.2	Peponapis	N	22	2	10	2976.74	0	0	0	0	0.024496	0
C.texana	13	2.6	Peponapis	N	4	0.307692	1.53846	2976.74	0	0	0	0	0.024496	0
C.texana	14	2.8	Peponapis	N	4	0.285714	1.42857	2976.74	0	0	0	0	0.024496	0
C.texana	18	3.6	Peponapis	N	3	0.166667	0.833333	2976.74	0	0	0	0	0.024496	0
C.texana	20	4	Peponapis	N	15	0.75	3.75	2976.74	0	0	0	0	0.024496	0
C.texana	20	4	Peponapis	N	4	0.2	1	2976.74	0	0	0	0	0.024496	0
C.texana	22	4.4	Peponapis	N	14	0.636364	3.18182	2976.74	0	0	0	0	0.024496	0
C.texana	31	6.2	Peponapis	N	3	0.0967742	0.483871	2976.74	0	0	0	0	0.024496	0
C.texana	14	2.8	Peponapis	N	14	1	5	2976.74	0	0	0	0	0.024496	0
C.texana	11	2.75	Peponapis	N	4	0.363636	1.45455	2976.74	0	0	0	0	0.024496	0
C.texana	2	0.5	Peponapis	N	1	0.5	2	2976.74	0	0	0	0	0.024496	0
C.texana	2	0.5	Peponapis	N	0	0	0	2976.74	0	0	0	0	0.024496	0
C.texana	1	0.2	Peponapis	N	1	1	5	2976.74	0	0	0	0	0.024496	0
C.texana	1	0.2	Peponapis	N	0	0	0	2976.74	0	0	0	0	0.024496	0
C.texana	3	0.6	Peponapis	N	0	0	0	2976.74	0	0	0	0	0.024496	0
C.texana	4	0.8	Peponapis	N	3	0.75	3.75	2976.74	0	0	0	0	0.024496	0
C.texana	4	0.8	Peponapis	N	1	0.25	1.25	2976.74	0	0	0	0	0.024496	0
C.texana	7	1.4	Peponapis	N	16	2.28571	11.4286	2976.74	0	0	0	0	0.024496	0
C.texana	7	1.4	Peponapis	N	17	2.42857	12.1429	2976.74	0	0	0	0	0.024496	0
C.texana	7	1.4	Peponapis	N	7	1	5	2976.74	0	0	0	0	0.024496	0
C.texana	10	2	Peponapis	N	3	0.3	1.5	2976.74	0	0	0	0	0.024496	0
C.texana	13	2.6	Peponapis	N	24	1.84615	9.23077	2976.74	0	0	0	0	0.024496	0
C.texana	14	2.8	Peponapis	N	5	0.357143	1.78571	2976.74	0	0	0	0	0.024496	0
C.texana	21	4.2	Peponapis	N	24	1.14286	5.71429	2976.74	0	0	0	0	0.024496	0
C.texana	22	4.4	Peponapis	N	24	1.09091	5.45455	2976.74	0	0	0	0	0.024496	0
C.texana	2	0.4	Peponapis	N	1	0.5	2.5	2976.74	0	0	0	0	0.024496	0
C.texana	3	0.6	Peponapis	N	2	0.666667	3.33333	2976.74	0	0	0	0	0.024496	0
C.texana	4	0.8	Peponapis	N	2	0.5	2.5	2976.74	0	0	0	0	0.024496	0
C.texana	5	1	Peponapis	N	1	0.2	1	2976.74	0	0	0	0	0.024496	0
C.texana	8	1.6	Peponapis	N	20	2.5	12.5	2976.74	0	0	0	0	0.024496	0
C.texana	10	2	Peponapis	N	10	1	5	2976.74	0	0	0	0	0.024496	0
C.texana	11	2.2	Peponapis	N	5	0.454545	2.27273	2976.74	0	0	0	0	0.024496	0
C.texana	11	2.2	Peponapis	N	11	1	5	2976.74	0	0	0	0	0.024496	0
C.texana	12	2.4	Peponapis	N	11	0.916667	4.58333	2976.74	0	0	0	0	0.024496	0
C.texana	12	2.4	Peponapis	N	14	1.16667	5.83333	2976.74	0	0	0	0	0.024496	0
C.texana	12	2.4	Peponapis	N	1	0.0833333	0.416667	2976.74	0	0	0	0	0.024496	0
C.texana	12	2.4	Peponapis	N	3	0.25	1.25	2976.74	0	0	0	0	0.024496	0
C.texana	12	2.4	Peponapis	N	0	0	0	2976.74	0	0	0	0	0.024496	0
C.texana	14	2.8	Peponapis	N	18	1.28571	6.42857	2976.74	0	0	0	0	0.024496	0
C.texana	18	3.6	Peponapis	N	0	0	0	2976.74	0	0	0	0	0.024496	0
C.texana	4	0.8	Peponapis	N	0	0	0	2976.74	0	0	0	0	0.024496	0
C.texana	9	1.8	Peponapis	N	2	0.222222	1.11111	2976.74	0	0	0	0	0.024496	0
C.texana	9	1.8	Peponapis	N	6	0.666667	3.33333	2976.74	0	0	0	0	0.024496	0
C.texana	13	2.6	Peponapis	N	0	0	0	2976.74	0	0	0	0	0.024496	0
C.texana	15	3	Peponapis	N	9	0.6	3	2976.74	0	0	0	0	0.024496	0
C.texana	16	3.2	Peponapis	N	3	0.1875	0.9375	2976.74	0	0	0	0	0.024496	0
C.texana	18	3.6	Peponapis	N	5	0.277778	1.38889	2976.74	0	0	0	0	0.024496	0
C.texana	25	5	Peponapis	N	10	0.4	2	2976.74	0	0	0	0	0.024496	0
C.texana	26	5.2	Peponapis	N	9	0.346154	1.73077	2976.74	0	0	0	0	0.024496	0
C.texana	13	2.6	Peponapis	N	9	0.692308	3.46154	2976.74	0	0	0	0	0.024496	0
C.texana	29	5.8	Peponapis	N	4	0.137931	0.689655	2976.74	0	0	0	0	0.024496	0
C.texana	1	0.25	Peponapis	A	1	1	4	2976.74	0	0	0	0	0.024496	0
C.texana	12	3	Peponapis	A	4	0.333333	1.33333	2976.74	0	0	0	0	0.024496	0
C.texana	4	0.8	Peponapis	A	6	1.5	7.5	2976.74	0	0	0	0	0.024496	0
C.texana	5	1	Peponapis	A	14	2.8	14	2976.74	0	0	0	0	0.024496	0
C.texana	6	1.2	Peponapis	A	1	0.166667	0.833333	2976.74	0	0	0	0	0.024496	0
C.texana	7	1.4	Peponapis	A	7	1	5	2976.74	0	0	0	0	0.024496	0
C.texana	9	1.8	Peponapis	A	1	0.111111	0.555556	2976.74	0	0	0	0	0.024496	0
C.texana	10	2	Peponapis	A	6	0.6	3	2976.74	0	0	0	0	0.024496	0
C.texana	12	2.4	Peponapis	A	9	0.75	3.75	2976.74	0	0	0	0	0.024496	0
C.texana	13	2.6	Peponapis	A	2	0.153846	0.769231	2976.74	0	0	0	0	0.024496	0
C.texana	16	3.2	Peponapis	A	5	0.3125	1.5625	2976.74	0	0	0	0	0.024496	0
C.texana	21	4.2	Peponapis	A	7	0.333333	1.66667	2976.74	0	0	0	0	0.024496	0
C.texana	22	4.4	Peponapis	A	2	0.0909091	0.454545	2976.74	0	0	0	0	0.024496	0
C.texana	27	5.4	Peponapis	A	0	0	0	2976.74	0	0	0	0	0.024496	0
C.texana	30	6	Peponapis	A	12	0.4	2	2976.74	0	0	0	0	0.024496	0
C.texana	3	0.6	Peponapis	A	2	0.666667	3.33333	2976.74	0	0	0	0	0.024496	0
C.texana	1	0.2	Peponapis	A	4	4	20	2976.74	0	0	0	0	0.024496	0
C.texana	1	0.2	Peponapis	A	1	1	5	2976.74	0	0	0	0	0.024496	0
C.texana	3	0.6	Peponapis	A	5	1.66667	8.33333	2976.74	0	0	0	0	0.024496	0
C.texana	8	1.6	Peponapis	A	5	0.625	3.125	2976.74	0	0	0	0	0.024496	0
C.texana	8	1.6	Peponapis	A	0	0	0	2976.74	0	0	0	0	0.024496	0
C.texana	8	1.6	Peponapis	A	19	2.375	11.875	2976.74	0	0	0	0	0.024496	0
C.texana	10	2	Peponapis	A	1	0.1	0.5	2976.74	0	0	0	0	0.024496	0
C.texana	14	2.8	Peponapis	A	7	0.5	2.5	2976.74	0	0	0	0	0.024496	0
C.texana	17	3.4	Peponapis	A	6	0.352941	1.76471	2976.74	0	0	0	0	0.024496	0
C.texana	19	3.8	Peponapis	A	6	0.315789	1.57895	2976.74	0	0	0	0	0.024496	0
C.texana	39	7.8	Peponapis	A	2	0.0512821	0.25641	2976.74	0	0	0	0	0.024496	0
C.texana	1	0.2	Peponapis	A	2	2	10	2976.74	0	0	0	0	0.024496	0
C.texana	7	1.4	Peponapis	A	20	2.85714	14.2857	2976.74	0	0	0	0	0.024496	0
C.texana	12	2.4	Peponapis	A	0	0	0	2976.74	0	0	0	0	0.024496	0
C.texana	13	2.6	Peponapis	A	4	0.307692	1.53846	2976.74	0	0	0	0	0.024496	0
C.texana	13	2.6	Peponapis	A	9	0.692308	3.46154	2976.74	0	0	0	0	0.024496	0
C.texana	14	2.8	Peponapis	A	15	1.07143	5.35714	2976.74	0	0	0	0	0.024496	0
C.texana	15	3	Peponapis	A	4	0.266667	1.33333	2976.74	0	0	0	0	0.024496	0
C.texana	18	3.6	Peponapis	A	3	0.166667	0.833333	2976.74	0	0	0	0	0.024496	0
C.texana	19	3.8	Peponapis	A	8	0.421053	2.10526	2976.74	0	0	0	0	0.024496	0
C.texana	25	5	Peponapis	A	16	0.64	3.2	2976.74	0	0	0	0	0.024496	0
C.texana	9	1.8	Peponapis	A	9	1	5	2976.74	0	0	0	0	0.024496	0
C.texana	16	3.2	Peponapis	A	0	0	0	2976.74	0	0	0	0	0.024496	0
C.texana	1	0.1	Peponapis	A	0	0	0	2976.74	0	0	0	0	0.024496	0
C.texana	1	0.1	Peponapis	A	1	1	10	2976.74	0	0	0	0	0.024496	0
C.texana	1	0.1	Peponapis	A	1	1	10	2976.74	0	0	0	0	0.024496	0
C.texana	2	0.2	Peponapis	A	1	0.5	5	2976.74	0	0	0	0	0.024496	0
C.texana	2	0.2	Peponapis	A	2	1	10	2976.74	0	0	0	0	0.024496	0
C.texana	2	0.2	Peponapis	A	8	4	40	2976.74	0	0	0	0	0.024496	0
C.texana	2	0.2	Peponapis	A	0	0	0	2976.74	0	0	0	0	0.024496	0
C.texana	3	0.3	Peponapis	A	11	3.66667	36.6667	2976.74	0	0	0	0	0.024496	0
C.texana	3	0.3	Peponapis	A	21	7	70	2976.74	0	0	0	0	0.024496	0
C.texana	4	0.4	Peponapis	A	6	1.5	15	2976.74	0	0	0	0	0.024496	0
C.texana	9	0.9	Peponapis	A	3	0.333333	3.33333	2976.74	0	0	0	0	0.024496	0
C.texana	9	0.9	Peponapis	A	6	0.666667	6.66667	2976.74	0	0	0	0	0.024496	0
C.texana	10	1	Peponapis	A	9	0.9	9	2976.74	0	0	0	0	0.024496	0
C.texana	13	1.3	Peponapis	A	5	0.384615	3.84615	2976.74	0	0	0	0	0.024496	0
C.texana	18	1.8	Peponapis	A	9	0.5	5	2976.74	0	0	0	0	0.024496	0
C.texana	18	1.8	Peponapis	A	22	1.22222	12.2222	2976.74	0	0	0	0	0.024496	0
C.texana	19	1.9	Peponapis	A	6	0.315789	3.15789	2976.74	0	0	0	0	0.024496	0
C.texana	19	1.9	Peponapis	A	8	0.421053	4.21053	2976.74	0	0	0	0	0.024496	0
C.texana	19	1.9	Peponapis	A	5	0.263158	2.63158	2976.74	0	0	0	0	0.024496	0
C.texana	20	2	Peponapis	A	1	0.05	0.5	2976.74	0	0	0	0	0.024496	0
C.texana	21	2.1	Peponapis	A	7	0.333333	3.33333	2976.74	0	0	0	0	0.024496	0
C.texana	23	2.3	Peponapis	A	8	0.347826	3.47826	2976.74	0	0	0	0	0.024496	0
C.texana	24	2.4	Peponapis	A	5	0.208333	2.08333	2976.74	0	0	0	0	0.024496	0
C.texana	34	3.4	Peponapis	A	19	0.558824	5.58824	2976.74	0	0	0	0	0.024496	0
C.texana	36	3.6	Peponapis	A	8	0.222222	2.22222	2976.74	0	0	0	0	0.024496	0
C.texana	37	3.7	Peponapis	A	13	0.351351	3.51351	2976.74	0	0	0	0	0.024496	0
C.texana	38	3.8	Peponapis	A	16	0.421053	4.21053	2976.74	0	0	0	0	0.024496	0
C.texana	6	1.5	Peponapis	A	8	1.33333	5.33333	2976.74	0	0	0	0	0.024496	0
C.texana	6	1.5	Peponapis	A	6	1	4	2976.74	0	0	0	0	0.024496	0
C.texana	1	0.25	Peponapis	A	3	3	12	2976.74	0	0	0	0	0.024496	0
C.texana	1	0.2	Peponapis	A	21	21	105	2976.74	0	0	0	0	0.024496	0
C.texana	2	0.4	Peponapis	A	1	0.5	2.5	2976.74	0	0	0	0	0.024496	0
C.texana	3	0.6	Peponapis	A	1	0.333333	1.66667	2976.74	0	0	0	0	0.024496	0
C.texana	4	0.8	Peponapis	A	4	1	5	2976.74	0	0	0	0	0.024496	0
C.texana	6	1.2	Peponapis	A	20	3.33333	16.6667	2976.74	0	0	0	0	0.024496	0
C.texana	8	1.6	Peponapis	A	22	2.75	13.75	2976.74	0	0	0	0	0.024496	0
C.texana	11	2.2	Peponapis	A	27	2.45455	12.2727	2976.74	0	0	0	0	0.024496	0
C.texana	16	3.2	Peponapis	A	19	1.1875	5.9375	2976.74	0	0	0	0	0.024496	0
C.texana	17	3.4	Peponapis	A	4	0.235294	1.17647	2976.74	0	0	0	0	0.024496	0
C.texana	21	4.2	Peponapis	A	6	0.285714	1.42857	2976.74	0	0	0	0	0.024496	0
C.texana	27	5.4	Peponapis	A	19	0.703704	3.51852	2976.74	0	0	0	0	0.024496	0
C.texana	29	5.8	Peponapis	A	49	1.68966	8.44828	2976.74	0	0	0	0	0.024496	0
C.texana	8	1.6	Peponapis	A	0	0	0	2976.74	0	0	0	0	0.024496	0
C.texana	10	2	Peponapis	A	3	0.3	1.5	2976.74	0	0	0	0	0.024496	0
C.texana	1	0.2	Peponapis	A	0	0	0	2976.74	0	0	0	0	0.024496	0
C.texana	6	1.2	Peponapis	A	6	1	5	2976.74	0	0	0	0	0.024496	0
C.texana	10	2	Peponapis	A	18	1.8	9	2976.74	0	0	0	0	0.024496	0
C.texana	11	2.2	Peponapis	A	5	0.454545	2.27273	2976.74	0	0	0	0	0.024496	0
C.texana	11	2.2	Peponapis	A	19	1.72727	8.63636	2976.74	0	0	0	0	0.024496	0
C.texana	12	2.4	Peponapis	A	6	0.5	2.5	2976.74	0	0	0	0	0.024496	0
C.texana	17	3.4	Peponapis	A	21	1.23529	6.17647	2976.74	0	0	0	0	0.024496	0
C.texana	18	3.6	Peponapis	A	14	0.777778	3.88889	2976.74	0	0	0	0	0.024496	0
C.texana	18	3.6	Peponapis	A	2	0.111111	0.555556	2976.74	0	0	0	0	0.024496	0
C.texana	26	5.2	Peponapis	A	24	0.923077	4.61538	2976.74	0	0	0	0	0.024496	0
C.texana	3	0.6	Peponapis	A	33	11	55	2976.74	0	0	0	0	0.024496	0
C.texana	5	1	Peponapis	A	42	8.4	42	2976.74	0	0	0	0	0.024496	0
C.texana	10	2	Peponapis	A	28	2.8	14	2976.74	0	0	0	0	0.024496	0
C.texana	11	2.2	Peponapis	A	7	0.636364	3.18182	2976.74	0	0	0	0	0.024496	0
C.texana	13	2.6	Peponapis	A	20	1.53846	7.69231	2976.74	0	0	0	0	0.024496	0
C.texana	14	2.8	Peponapis	A	37	2.64286	13.2143	2976.74	0	0	0	0	0.024496	0
C.texana	18	3.6	Peponapis	A	18	1	5	2976.74	0	0	0	0	0.024496	0
C.texana	20	4	Peponapis	A	6	0.3	1.5	2976.74	0	0	0	0	0.024496	0
C.texana	20	4	Peponapis	A	24	1.2	6	2976.74	0	0	0	0	0.024496	0
C.texana	22	4.4	Peponapis	A	11	0.5	2.5	2976.74	0	0	0	0	0.024496	0
C.texana	31	6.2	Peponapis	A	3	0.0967742	0.483871	2976.74	0	0	0	0	0.024496	0
C.texana	14	2.8	Peponapis	A	1	0.0714286	0.357143	2976.74	0	0	0	0	0.024496	0
C.texana	11	2.75	Peponapis	A	18	1.63636	6.54545	2976.74	0	0	0	0	0.024496	0
C.texana	2	0.5	Peponapis	A	1	0.5	2	2976.74	0	0	0	0	0.024496	0
C.texana	2	0.5	Peponapis	A	0	0	0	2976.74	0	0	0	0	0.024496	0
C.texana	1	0.2	Peponapis	A	7	7	35	2976.74	0	0	0	0	0.024496	0
C.texana	1	0.2	Peponapis	A	0	0	0	2976.74	0	0	0	0	0.024496	0
C.texana	3	0.6	Peponapis	A	1	0.333333	1.66667	2976.74	0	0	0	0	0.024496	0
C.texana	4	0.8	Peponapis	A	0	0	0	2976.74	0	0	0	0	0.024496	0
C.texana	4	0.8	Peponapis	A	0	0	0	2976.74	0	0	0	0	0.024496	0
C.texana	7	1.4	Peponapis	A	13	1.85714	9.28571	2976.74	0	0	0	0	0.024496	0
C.texana	7	1.4	Peponapis	A	14	2	10	2976.74	0	0	0	0	0.024496	0
C.texana	7	1.4	Peponapis	A	24	3.42857	17.1429	2976.74	0	0	0	0	0.024496	0
C.texana	10	2	Peponapis	A	1	0.1	0.5	2976.74	0	0	0	0	0.024496	0
C.texana	13	2.6	Peponapis	A	2	0.153846	0.769231	2976.74	0	0	0	0	0.024496	0
C.texana	14	2.8	Peponapis	A	1	0.0714286	0.357143	2976.74	0	0	0	0	0.024496	0
C.texana	21	4.2	Peponapis	A	4	0.190476	0.952381	2976.74	0	0	0	0	0.024496	0
C.texana	22	4.4	Peponapis	A	8	0.363636	1.81818	2976.74	0	0	0	0	0.024496	0
C.texana	2	0.4	Peponapis	A	0	0	0	2976.74	0	0	0	0	0.024496	0
C.texana	3	0.6	Peponapis	A	0	0	0	2976.74	0	0	0	0	0.024496	0
C.texana	4	0.8	Peponapis	A	3	0.75	3.75	2976.74	0	0	0	0	0.024496	0
C.texana	5	1	Peponapis	A	0	0	0	2976.74	0	0	0	0	0.024496	0
C.texana	8	1.6	Peponapis	A	12	1.5	7.5	2976.74	0	0	0	0	0.024496	0
C.texana	10	2	Peponapis	A	10	1	5	2976.74	0	0	0	0	0.024496	0
C.texana	11	2.2	Peponapis	A	8	0.727273	3.63636	2976.74	0	0	0	0	0.024496	0
C.texana	11	2.2	Peponapis	A	6	0.545455	2.72727	2976.74	0	0	0	0	0.024496	0
C.texana	12	2.4	Peponapis	A	6	0.5	2.5	2976.74	0	0	0	0	0.024496	0
C.texana	12	2.4	Peponapis	A	2	0.166667	0.833333	2976.74	0	0	0	0	0.024496	0
C.texana	12	2.4	Peponapis	A	1	0.0833333	0.416667	2976.74	0	0	0	0	0.024496	0
C.texana	12	2.4	Peponapis	A	0	0	0	2976.74	0	0	0	0	0.024496	0
C.texana	12	2.4	Peponapis	A	0	0	0	2976.74	0	0	0	0	0.024496	0
C.texana	14	2.8	Peponapis	A	17	1.21429	6.07143	2976.74	0	0	0	0	0.024496	0
C.texana	18	3.6	Peponapis	A	9	0.5	2.5	2976.74	0	0	0	0	0.024496	0
C.texana	4	0.8	Peponapis	A	0	0	0	2976.74	0	0	0	0	0.024496	0
C.texana	9	1.8	Peponapis	A	3	0.333333	1.66667	2976.74	0	0	0	0	0.024496	0
C.texana	9	1.8	Peponapis	A	7	0.777778	3.88889	2976.74	0	0	0	0	0.024496	0
C.texana	13	2.6	Peponapis	A	58	4.46154	22.3077	2976.74	0	0	0	0	0.024496	0
C.texana	15	3	Peponapis	A	24	1.6	8	2976.74	0	0	0	0	0.024496	0
C.texana	16	3.2	Peponapis	A	0	0	0	2976.74	0	0	0	0	0.024496	0
C.texana	18	3.6	Peponapis	A	8	0.444444	2.22222	2976.74	0	0	0	0	0.024496	0
C.texana	25	5	Peponapis	A	6	0.24	1.2	2976.74	0	0	0	0	0.024496	0
C.texana	26	5.2	Peponapis	A	24	0.923077	4.61538	2976.74	0	0	0	0	0.024496	0
C.texana	13	2.6	Peponapis	A	1	0.0769231	0.384615	2976.74	0	0	0	0	0.024496	0
C.texana	29	5.8	Peponapis	A	4	0.137931	0.689655	2976.74	0	0	0	0	0.024496	0
C.texana	24	2.4	Peponapis	P	0	0	0	2976.74	0	0	0	0	0.024496	0
C.texana	34	3.4	Peponapis	P	1	0.0294118	0.294118	2976.74	0	0	0	0	0.024496	0
C.texana	38	3.8	Peponapis	P	0	0	0	2976.74	0	0	0	0	0.024496	0
C.texana	19	1.9	Peponapis	P	0	0	0	2976.74	0	0	0	0	0.024496	0
C.texana	36	3.6	Peponapis	P	0	0	0	2976.74	0	0	0	0	0.024496	0
C.texana	37	3.7	Peponapis	P	0	0	0	2976.74	0	0	0	0	0.024496	0
C.texana	18	1.8	Peponapis	P	0	0	0	2976.74	0	0	0	0	0.024496	0
C.texana	23	2.3	Peponapis	P	0	0	0	2976.74	0	0	0	0	0.024496	0
C.texana	20	2	Peponapis	P	0	0	0	2976.74	0	0	0	0	0.024496	0
C.texana	21	2.1	Peponapis	P	0	0	0	2976.74	0	0	0	0	0.024496	0
C.texana	18	1.8	Peponapis	P	0	0	0	2976.74	0	0	0	0	0.024496	0
C.texana	19	1.9	Peponapis	P	0	0	0	2976.74	0	0	0	0	0.024496	0
C.texana	13	1.3	Peponapis	P	0	0	0	2976.74	0	0	0	0	0.024496	0
C.texana	19	1.9	Peponapis	P	0	0	0	2976.74	0	0	0	0	0.024496	0
C.texana	9	0.9	Peponapis	P	0	0	0	2976.74	0	0	0	0	0.024496	0
C.texana	2	0.2	Peponapis	P	0	0	0	2976.74	0	0	0	0	0.024496	0
C.texana	10	1	Peponapis	P	0	0	0	2976.74	0	0	0	0	0.024496	0
C.texana	1	0.1	Peponapis	P	0	0	0	2976.74	0	0	0	0	0.024496	0
C.texana	3	0.3	Peponapis	P	0	0	0	2976.74	0	0	0	0	0.024496	0
C.texana	4	0.4	Peponapis	P	0	0	0	2976.74	0	0	0	0	0.024496	0
C.texana	2	0.2	Peponapis	P	0	0	0	2976.74	0	0	0	0	0.024496	0
C.texana	2	0.2	Peponapis	P	0	0	0	2976.74	0	0	0	0	0.024496	0
C.texana	2	0.2	Peponapis	P	0	0	0	2976.74	0	0	0	0	0.024496	0
C.texana	1	0.1	Peponapis	P	0	0	0	2976.74	0	0	0	0	0.024496	0
C.texana	9	0.9	Peponapis	P	0	0	0	2976.74	0	0	0	0	0.024496	0
C.texana	3	0.3	Peponapis	P	0	0	0	2976.74	0	0	0	0	0.024496	0
C.texana	1	0.1	Peponapis	P	0	0	0	2976.74	0	0	0	0	0.024496	0
C.texana	25	5	Peponapis	P	0	0	0	2976.74	0	0	0	0	0.024496	0
C.texana	13	2.6	Peponapis	P	0	0	0	2976.74	0	0	0	0	0.024496	0
C.texana	8	1.6	Peponapis	P	0	0	0	2976.74	0	0	0	0	0.024496	0
C.texana	19	3.8	Peponapis	P	0	0	0	2976.74	0	0	0	0	0.024496	0
C.texana	14	2.8	Peponapis	P	0	0	0	2976.74	0	0	0	0	0.024496	0
C.texana	16	3.2	Peponapis	P	0	0	0	2976.74	0	0	0	0	0.024496	0
C.texana	18	3.6	Peponapis	P	0	0	0	2976.74	0	0	0	0	0.024496	0
C.texana	11	2.2	Peponapis	P	0	0	0	2976.74	0	0	0	0	0.024496	0
C.texana	21	4.2	Peponapis	P	0	0	0	2976.74	0	0	0	0	0.024496	0
C.texana	20	4	Peponapis	P	1	0.05	0.25	2976.74	0	0	0	0	0.024496	0
C.texana	8	1.6	Peponapis	P	0	0	0	2976.74	0	0	0	0	0.024496	0
C.texana	6	1.2	Peponapis	P	0	0	0	2976.74	0	0	0	0	0.024496	0
C.texana	7	1.4	Peponapis	P	0	0	0	2976.74	0	0	0	0	0.024496	0
C.texana	12	2.4	Peponapis	P	0	0	0	2976.74	0	0	0	0	0.024496	0
C.texana	12	2.4	Peponapis	P	0	0	0	2976.74	0	0	0	0	0.024496	0
C.texana	10	2	Peponapis	P	2	0.2	1	2976.74	0	0	0	0	0.024496	0
C.texana	19	3.8	Peponapis	P	0	0	0	2976.74	0	0	0	0	0.024496	0
C.texana	22	4.4	Peponapis	P	0	0	0	2976.74	0	0	0	0	0.024496	0
C.texana	17	3.4	Peponapis	P	0	0	0	2976.74	0	0	0	0	0.024496	0
C.texana	6	1.2	Peponapis	P	0	0	0	2976.74	0	0	0	0	0.024496	0
C.texana	13	2.6	Peponapis	P	0	0	0	2976.74	0	0	0	0	0.024496	0
C.texana	8	1.6	Peponapis	P	0	0	0	2976.74	0	0	0	0	0.024496	0
C.texana	9	1.8	Peponapis	P	2	0.222222	1.11111	2976.74	0	0	0	0	0.024496	0
C.texana	22	4.4	Peponapis	P	0	0	0	2976.74	0	0	0	0	0.024496	0
C.texana	12	2.4	Peponapis	P	0	0	0	2976.74	0	0	0	0	0.024496	0
C.texana	15	3	Peponapis	P	0	0	0	2976.74	0	0	0	0	0.024496	0
C.texana	29	5.8	Peponapis	P	4	0.137931	0.689655	2976.74	0	0	0	0	0.024496	0
C.texana	13	2.6	Peponapis	P	0	0	0	2976.74	0	0	0	0	0.024496	0
C.texana	7	1.4	Peponapis	P	0	0	0	2976.74	0	0	0	0	0.024496	0
C.texana	9	1.8	Peponapis	P	0	0	0	2976.74	0	0	0	0	0.024496	0
C.texana	4	0.8	Peponapis	P	0	0	0	2976.74	0	0	0	0	0.024496	0
C.texana	13	2.6	Peponapis	P	0	0	0	2976.74	0	0	0	0	0.024496	0
C.texana	20	4	Peponapis	P	0	0	0	2976.74	0	0	0	0	0.024496	0
C.texana	14	2.8	Peponapis	P	4	0.285714	1.42857	2976.74	0	0	0	0	0.024496	0
C.texana	27	5.4	Peponapis	P	0	0	0	2976.74	0	0	0	0	0.024496	0
C.texana	30	6	Peponapis	P	0	0	0	2976.74	0	0	0	0	0.024496	0
C.texana	17	3.4	Peponapis	P	0	0	0	2976.74	0	0	0	0	0.024496	0
C.texana	7	1.4	Peponapis	P	0	0	0	2976.74	0	0	0	0	0.024496	0
C.texana	11	2.2	Peponapis	P	0	0	0	2976.74	0	0	0	0	0.024496	0
C.texana	3	0.6	Peponapis	P	0	0	0	2976.74	0	0	0	0	0.024496	0
C.texana	18	3.6	Peponapis	P	0	0	0	2976.74	0	0	0	0	0.024496	0
C.texana	21	4.2	Peponapis	P	0	0	0	2976.74	0	0	0	0	0.024496	0
C.texana	11	2.2	Peponapis	P	0	0	0	2976.74	0	0	0	0	0.024496	0
C.texana	26	5.2	Peponapis	P	0	0	0	2976.74	0	0	0	0	0.024496	0
C.texana	29	5.8	Peponapis	P	0	0	0	2976.74	0	0	0	0	0.024496	0
C.texana	11	2.2	Peponapis	P	0	0	0	2976.74	0	0	0	0	0.024496	0
C.texana	11	2.2	Peponapis	P	0	0	0	2976.74	0	0	0	0	0.024496	0
C.texana	10	2	Peponapis	P	0	0	0	2976.74	0	0	0	0	0.024496	0
C.texana	4	0.8	Peponapis	P	0	0	0	2976.74	0	0	0	0	0.024496	0
C.texana	13	2.6	Peponapis	P	0	0	0	2976.74	0	0	0	0	0.024496	0
C.texana	22	4.4	Peponapis	P	0	0	0	2976.74	0	0	0	0	0.024496	0
C.texana	16	3.2	Peponapis	P	0	0	0	2976.74	0	0	0	0	0.024496	0
C.texana	39	7.8	Peponapis	P	0	0	0	2976.74	0	0	0	0	0.024496	0
C.texana	27	5.4	Peponapis	P	0	0	0	2976.74	0	0	0	0	0.024496	0
C.texana	8	1.6	Peponapis	P	0	0	0	2976.74	0	0	0	0	0.024496	0
C.texana	12	2.4	Peponapis	P	0	0	0	2976.74	0	0	0	0	0.024496	0
C.texana	11	2.2	Peponapis	P	0	0	0	2976.74	0	0	0	0	0.024496	0
C.texana	1	0.2	Peponapis	P	0	0	0	2976.74	0	0	0	0	0.024496	0
C.texana	18	3.6	Peponapis	P	0	0	0	2976.74	0	0	0	0	0.024496	0
C.texana	17	3.4	Peponapis	P	2	0.117647	0.588235	2976.74	0	0	0	0	0.024496	0
C.texana	18	3.6	Peponapis	P	0	0	0	2976.74	0	0	0	0	0.024496	0
C.texana	31	6.2	Peponapis	P	0	0	0	2976.74	0	0	0	0	0.024496	0
C.texana	12	2.4	Peponapis	P	0	0	0	2976.74	0	0	0	0	0.024496	0
C.texana	6	1.5	Peponapis	P	0	0	0	2976.74	0	0	0	0	0.024496	0
C.texana	5	1	Peponapis	P	0	0	0	2976.74	0	0	0	0	0.024496	0
C.texana	5	1	Peponapis	P	0	0	0	2976.74	0	0	0	0	0.024496	0
C.texana	1	0.2	Peponapis	P	0	0	0	2976.74	0	0	0	0	0.024496	0
C.texana	18	3.6	Peponapis	P	0	0	0	2976.74	0	0	0	0	0.024496	0
C.texana	14	2.8	Peponapis	P	0	0	0	2976.74	0	0	0	0	0.024496	0
C.texana	16	3.2	Peponapis	P	0	0	0	2976.74	0	0	0	0	0.024496	0
C.texana	12	2.4	Peponapis	P	0	0	0	2976.74	0	0	0	0	0.024496	0
C.texana	14	2.8	Peponapis	P	0	0	0	2976.74	0	0	0	0	0.024496	0
C.texana	11	2.75	Peponapis	P	0	0	0	2976.74	0	0	0	0	0.024496	0
C.texana	9	1.8	Peponapis	P	0	0	0	2976.74	0	0	0	0	0.024496	0
C.texana	10	2	Peponapis	P	0	0	0	2976.74	0	0	0	0	0.024496	0
C.texana	16	3.2	Peponapis	P	0	0	0	2976.74	0	0	0	0	0.024496	0
C.texana	15	3	Peponapis	P	0	0	0	2976.74	0	0	0	0	0.024496	0
C.texana	14	2.8	Peponapis	P	0	0	0	2976.74	0	0	0	0	0.024496	0
C.texana	6	1.2	Peponapis	P	0	0	0	2976.74	0	0	0	0	0.024496	0
C.texana	25	5	Peponapis	P	0	0	0	2976.74	0	0	0	0	0.024496	0
C.texana	12	3	Peponapis	P	0	0	0	2976.74	0	0	0	0	0.024496	0
C.texana	7	1.4	Peponapis	P	0	0	0	2976.74	0	0	0	0	0.024496	0
C.texana	14	2.8	Peponapis	P	0	0	0	2976.74	0	0	0	0	0.024496	0
C.texana	1	0.2	Peponapis	P	0	0	0	2976.74	0	0	0	0	0.024496	0
C.texana	26	5.2	Peponapis	P	0	0	0	2976.74	0	0	0	0	0.024496	0
C.texana	3	0.6	Peponapis	P	0	0	0	2976.74	0	0	0	0	0.024496	0
C.texana	7	1.4	Peponapis	P	0	0	0	2976.74	0	0	0	0	0.024496	0
C.texana	9	1.8	Peponapis	P	0	0	0	2976.74	0	0	0	0	0.024496	0
C.texana	13	2.6	Peponapis	P	0	0	0	2976.74	0	0	0	0	0.024496	0
C.texana	6	1.5	Peponapis	P	0	0	0	2976.74	0	0	0	0	0.024496	0
C.texana	10	2	Peponapis	P	0	0	0	2976.74	0	0	0	0	0.024496	0
C.texana	8	1.6	Peponapis	P	0	0	0	2976.74	0	0	0	0	0.024496	0
C.texana	1	0.2	Peponapis	P	0	0	0	2976.74	0	0	0	0	0.024496	0
C.texana	21	4.2	Peponapis	P	1	0.047619	0.238095	2976.74	0	0	0	0	0.024496	0
C.texana	12	2.4	Peponapis	P	0	0	0	2976.74	0	0	0	0	0.024496	0
C.texana	4	0.8	Peponapis	P	0	0	0	2976.74	0	0	0	0	0.024496	0
C.texana	13	2.6	Peponapis	P	0	0	0	2976.74	0	0	0	0	0.024496	0
C.texana	1	0.25	Peponapis	P	0	0	0	2976.74	0	0	0	0	0.024496	0
C.texana	3	0.6	Peponapis	P	0	0	0	2976.74	0	0	0	0	0.024496	0
C.texana	1	0.2	Peponapis	P	0	0	0	2976.74	0	0	0	0	0.024496	0
C.texana	18	3.6	Peponapis	P	0	0	0	2976.74	0	0	0	0	0.024496	0
C.texana	2	0.4	Peponapis	P	0	0	0	2976.74	0	0	0	0	0.024496	0
C.texana	4	0.8	Peponapis	P	0	0	0	2976.74	0	0	0	0	0.024496	0
C.texana	2	0.5	Peponapis	P	0	0	0	2976.74	0	0	0	0	0.024496	0
C.texana	4	0.8	Peponapis	P	0	0	0	2976.74	0	0	0	0	0.024496	0
C.texana	3	0.6	Peponapis	P	0	0	0	2976.74	0	0	0	0	0.024496	0
C.texana	1	0.2	Peponapis	P	0	0	0	2976.74	0	0	0	0	0.024496	0
C.texana	8	1.6	Peponapis	P	2	0.25	1.25	2976.74	0	0	0	0	0.024496	0
C.texana	10	2	Peponapis	P	0	0	0	2976.74	0	0	0	0	0.024496	0
C.texana	2	0.5	Peponapis	P	0	0	0	2976.74	0	0	0	0	0.024496	0
C.texana	5	1	Peponapis	P	0	0	0	2976.74	0	0	0	0	0.024496	0
C.texana	3	0.6	Peponapis	P	0	0	0	2976.74	0	0	0	0	0.024496	0
C.texana	1	0.2	Peponapis	P	0	0	0	2976.74	0	0	0	0	0.024496	0
C.texana	10	2	Peponapis	P	0	0	0	2976.74	0	0	0	0	0.024496	0
C.texana	10	2	Peponapis	P	0	0	0	2976.74	0	0	0	0	0.024496	0
C.texana	1	0.25	Peponapis	P	0	0	0	2976.74	0	0	0	0	0.024496	0
C.texana	4	0.8	Peponapis	P	0	0	0	2976.74	0	0	0	0	0.024496	0
C.texana	3	0.6	Peponapis	P	0	0	0	2976.74	0	0	0	0	0.024496	0
C.texana	2	0.4	Peponapis	P	0	0	0	2976.74	0	0	0	0	0.024496	0
C.texana	12	2.4	Peponapis	P	0	0	0	2976.74	0	0	0	0	0.024496	0
